# Supplementary material for: Improvement in the definition of anti-HLA antibody profile in highly sensitized patients
Source: PLoS One. 2017 Feb 3;12(2):e0171463. doi: 10.1371/journal.pone.0171463 (PMC5291387; doi:10.1371/journal.pone.0171463)
Supplement: S1 File — (XLSX) [file pone.0171463.s003.xlsx]

## Sheet: SA1
		#1			#2			#3			#4			#5			#6			#7			#8			#9			#10			#11			#12			#13			#14			#15			#16
		NET	C1Q	DIL	NET	C1Q	DIL	NET	C1Q	DIL	NET	C1Q	DIL	NET	C1Q	DIL	NET	C1Q	DIL	NET	C1Q	DIL	NET	C1Q	DIL	NET	C1Q	DIL	NET	C1Q	DIL	NET	C1Q	DIL	NET	C1Q	DIL	NET	C1Q	DIL	NET	C1Q	DIL	NET	C1Q	DIL	NET	C1Q	DIL
A1, , , , , , ,	A*01:01, -, -, -, -, -	6142.64	19035.2	15389.2	64.25	146.62	52.18	297.45	38.02	13.49	598.2	28.17	84.21	3231.81	22421.2	12433.3	932.56	95.57	273.79	9143.46	28.48	492.83	14156.3	218.24	18549.5	90.45	256.65	49.74	86.09	112.12	35.57	42.05	61.9	120.44	148.5	18.79	166.02	100.23	45.8	5.57	20747.4	18490.7	8324.35	361.92	37.08	362.18	913.42	13290.1	9134.42
A2, , , , , , ,	A*02:01, -, -, -, -, -	7705.28	18826.9	15973.2	6000.23	16346.9	6433.4	1277.2	36.94	42.13	22842.2	30.36	9401.42	109.42	24.15	151.45	37.84	100.53	127.69	466.91	66.23	74.66	14108.9	162.53	18280.9	480.25	160.73	143.16	5408.38	791.41	2028.44	74.37	72.26	93.57	115.75	19.94	141.1	84.5	24.88	5.03	2809.29	570.28	694.89	2985.25	24086.5	10181.3	66.37	18.69	95.25
A2, , , , , , ,	A*02:03, -, -, -, -, -	7461.01	19813.4	16361.2	5696.54	16676.2	6375.12	1554.53	40.89	47.29	22700.2	21.91	9298.06	121.99	17.28	160.54	58.67	181.45	135.53	551.58	109.06	97.76	15156.1	219.05	18780	470.77	221.72	135.86	5336.83	893.62	1998.52	77.81	85.9	85.94	154.52	26.97	169	91.05	20.2	5.18	878.33	552.92	215.42	2690.13	24308.7	9881.1	74.87	23.69	95.42
A2, , , , , , ,	A*02:06, -, -, -, -, -	7752.68	20203	16619.7	5948.19	14759.2	5934.2	1161.48	41.33	37.97	24049	24.86	9386.08	129.12	29.68	183.27	46.89	106.18	149.69	547.49	53.11	71.42	13062.3	339.15	18129	417.83	229.82	150.78	5394.22	663.59	2131.75	66.82	79.71	97.43	322.17	18.95	307.07	98.21	37.9	5.9	1514.51	605.08	351.03	3559.9	23446.2	9808.89	68.41	19.92	96.87
A3, , , , , , ,	A*03:01, -, -, -, -, -	31.96	104.8	105.82	6644.41	8585.02	4573.07	4271.67	35.85	134.22	439.83	31.19	68.82	5892.24	21527	11049.6	34.6	69.43	123.97	295.63	51.18	62.21	15047.2	145.35	18038.8	101.12	187.08	58.68	4693.21	19935.7	10928.2	52.91	59.12	85.29	1802.02	37.17	577.86	82.2	31.58	6.28	715.84	498.66	240.5	4204.58	23344.2	9512.12	518.54	11800.6	9298.35
A11, , , , , , ,	A*11:01, -, -, -, -, -	448.85	388.69	567.45	3157.67	1340.13	1038.3	5972.18	155.52	481.33	2591.09	51.5	236.56	4029.14	22814.9	11883.9	2418.85	107.81	977.64	8312.19	49.09	565.91	14298	712.38	18775.4	109.18	793.62	84.29	184.04	272.6	98.99	103.34	60.67	195.26	1100.77	20.71	426.51	164.37	45.53	8.82	7802	1755.98	2160.32	3612.42	13480.9	7943.98	813.29	12160.8	7749.81
A11, , , , , , ,	A*11:02, -, -, -, -, -	109.16	89.6	624.38	3633.74	467.99	993.3	3620.51	1433.59	972.98	3623.26	182.61	273.8	3969.46	22605.2	12173.9	2424.63	132.6	953.72	7998.1	33.82	664.44	7170.56	172.87	18600.2	90.4	135.9	62.64	136.05	106.29	54.39	64.9	37.28	102.41	1383.42	20	364.56	82.06	35.5	6.79	6586.66	441.14	1951.44	2888.53	17819.8	8077.66	567.23	12553.6	7986.71
A23, , , , , , ,	A*23:01, -, -, -, -, -	6907.18	17169.3	13474.5	52.96	100.88	41.49	34.84	43.33	9.41	23587.5	21235.6	9192.75	90.76	21.98	148.62	1437.55	256.41	410.84	247.45	77.03	52.28	447.25	147.92	391.25	107.04	144.31	51.22	432.42	93.08	125.42	2455.44	55.44	390.18	109.25	28.33	179.71	227.21	35.7	9.09	16942.3	3706.1	7087.5	5705.78	951.4	8286.45	1144.56	13489.1	7645.78
A24, , , , , , ,	A*24:02, -, -, -, -, -	6940.74	17157.5	13709.9	87.75	158.15	55.73	46.43	38.69	13.94	21359.6	16041.2	6193.14	8789.44	4834.74	3517	1489.69	187.18	434.87	295.01	47.89	59.9	14608.6	306.42	12901.4	137.72	237.3	71.9	272.06	190.44	109.38	5569.52	12202.2	1304.01	116.55	19.57	164.64	200.97	40.22	11.14	17076.1	3108.33	7233.92	5821.58	6431.06	9533.94	1791.76	11720	8244.41
A24, , , , , , ,	A*24:03, -, -, -, -, -	6853.86	17703.8	13638.6	2306.8	348	422.32	46.94	34.45	11.98	22748.9	17821.1	6797.75	8893.92	3602.04	4210.19	1384.42	186.06	496.09	384.64	97.81	91.21	10604.4	432.29	13488.9	142.9	303.19	77.68	3898.99	267.09	1838.67	5909.91	11709.7	1235.29	257.39	22.47	222.47	341.49	53.27	15.23	4571.28	1042.81	1351	5334.73	8183.85	9407.62	1699.5	11382.4	9717.71
A25, , , , , , ,	A*25:01, -, -, -, -, -	8173.46	19831.9	16474.7	5477.51	7208.88	5580.98	60.09	50.44	11.99	24982.3	23133.5	13864.6	7325.57	18999.1	7572.75	6198.22	24158.6	7385.15	6466.94	44.09	837.84	16231.6	189.15	18397.8	2681.71	205.69	746.88	85.71	80.93	39.71	67	64.05	104.89	175.58	18.91	200.72	214.24	50.7	8.49	1252.8	570.16	333.74	4094.85	61.61	6916.52	639.55	11434.3	6665.54
A26, , , , , , ,	A*26:01, -, -, -, -, -	7369.19	20228.4	16101.7	4221.93	11675.1	5341.23	64.29	52.01	14.21	24048.4	20357.2	11671	5230.78	18794.1	8171.39	4593.31	4230.4	2595.02	5462.44	53.4	406.27	16065.3	417.56	17053.5	2132.43	330.32	655.46	178.03	181.06	67.03	83.29	69.38	136.95	210.68	27.38	216.99	249.01	41.28	9.79	17764	1780.44	6792.48	5229.72	50.34	7547.28	714.47	13027.3	8743.57
A29, , , , , , ,	A*29:01, -, -, -, -, -	6983.18	19039.8	15913.2	3835.01	15201.5	13563.1	2668.9	59.36	78.03	17694.2	120.61	2537.87	4647.58	19075.7	7691.35	109.82	362.71	176	913.38	168.05	134.66	14409.8	655.61	14297.5	180.64	574.13	66.92	1208.7	293.49	220.58	2514.24	181.74	436.79	1204.43	16.33	391.37	3304.21	64.36	20.94	20102	13971.5	8789.34	3068.95	21050.8	8711.7	209.65	7131.56	9985.43
, , B27, , Bw4, , ,	-, -, B*27:05, -, -, -	220.45	183.96	601.77	1770.59	182.86	681.01	88.93	40.98	11.23	24434.3	4169.36	11368.1	4915.23	13945	11139.8	5632.2	2912.06	2877.65	3653.55	9842.33	6623.85	4005.39	425.21	1154.68	66.94	321.62	47.38	5410.22	6404.47	5580.49	74.5	62.81	108.38	1775.02	20.84	490.64	6007.47	18050	2074.36	18970.9	18524.8	7788.85	3339.77	20525.5	9096.47	304.14	22.09	388.85
A29, , , , , , ,	A*29:02, -, -, -, -, -	7055.4	19809.2	16193.6	3881.92	14425.2	13511.1	2799.43	117.45	83.93	18946.7	176.91	2962.51	4373.36	18905	8133.47	85.91	435.67	235.84	1246.57	192.06	163.29	12296	1067.16	14563.9	163.34	536.15	88.21	2927.53	426.67	636.91	2664.86	266.6	508.01	1060.63	21.69	389.38	2754.65	73.3	19.01	20374.9	12370	8456.86	3532.91	21671.2	8778.37	231.12	7340.57	9916.65
A30, , , , , , ,	A*30:01, -, -, -, -, -	28.94	220.5	155.81	4675.16	14588.3	5361.54	4212.82	49.84	122.94	21575.8	49.63	4714.7	4069.03	20459.6	7875.76	46.73	110.56	180.27	274.54	56.95	69.83	12711.2	369.51	15889.1	61.52	273.77	48.98	4111.2	304.44	714.23	102.39	65.14	121.31	1104.88	16937	14832.8	5058.62	165.99	44.65	19500.2	15140.9	8664.43	2755.35	23044.1	9197.24	386.25	8108.42	9094.2
A30, , , , , , ,	A*30:02, -, -, -, -, -	30.78	206.56	132.83	6045.78	12236.4	6311.66	792.87	59.96	33.24	17361.7	48.35	2538.76	5433.97	19359.5	8061.53	46.35	118.78	177.23	285.66	65.31	74.16	296.32	414.59	187.87	70.14	375.06	58.74	3651.23	221.95	625.13	73.04	85.79	123.8	2036.22	12673.1	14823	2116.2	62.02	19.62	19570.2	12955.9	8619.15	4528.66	21054.6	9543.64	632.97	10091.1	10102.3
A31, , , , , , ,	A*31:01, -, -, -, -, -	7824.1	20061.1	16487.8	4503.56	16971.6	6800.44	4722.04	58.89	155.55	22380.7	44.16	4687.75	3134.08	21190.4	8662.11	36.57	95.4	163.71	275	43.84	63.38	15303.4	307.16	16534.2	59.84	331.94	46.15	4096.88	427.31	906.22	99.27	45.16	107.32	625.78	18079.2	14392.6	4202.4	53.8	29.15	18730.3	16768.4	7676.94	1815.77	23802.5	8746.39	222.59	6457.67	9266.38
A32, , , , , , ,	A*32:01, -, -, -, -, -	7881.43	19716.6	16358.5	3851.85	723.96	1327.54	1311.31	49.67	40.84	24840.6	20448.7	11972.3	6599.8	14851.2	5472.49	2584.7	175.34	619.83	453.1	102.57	71.05	284.38	447.14	167.76	101.82	399.05	68.83	2021.02	320.32	593.24	94.44	89.72	112.21	1263.61	34.86	353.22	229.08	61.82	8.28	3387.19	1032.13	793.85	3650.14	10416.2	8290.38	363.84	10203.3	8660.74
A33, , , , , , ,	A*33:01, -, -, -, -, -	8095.57	20834.9	15936.2	5060.71	15344.2	6061.69	5491.23	73.15	238.41	23387.6	55.58	7901.19	5387.07	18914.7	7755.75	2872.93	339.29	872.15	406.61	73.56	70.23	14604.1	514.05	15527.1	1518.59	372.72	421.58	2870.48	221.85	580.86	122.65	105.11	114.26	2001.22	25.02	558.15	106.65	37.39	8.58	6495.38	971	1216.05	2911.36	22579.1	9289.35	491.77	7901.03	9413.3
A34, , , , , , ,	A*34:01, -, -, -, -, -	7405.68	20399.5	15924.9	5176.33	6335.73	2505.46	5099.74	68.15	366.97	24407.7	3782.47	11986.3	6504.03	18339.9	6167.01	2767.28	502.07	1041.96	7333.94	74.78	332.46	13692.7	895.27	16780.7	1836.29	809.66	536.14	371.79	330.53	107.56	139.59	120.92	208.74	360.66	22.94	282.46	149.22	69.98	12.67	4093.82	1552.01	721.19	5396.13	2282.83	8258.54	1174.28	13068	9305.74
A34, , , , , , ,	A*34:02, -, -, -, -, -	8121.41	20644.9	16376	5365.49	10974.4	3960.48	6884.7	110.4	611.97	25326.6	9803.85	16826.5	6098.7	18475.5	8141.99	4470.93	2490.09	1791.1	6490.44	62.47	532.79	16181.1	348.5	18134.5	2433.24	413.36	938.41	3445.58	170.04	687.4	120.36	53.33	112.06	717.98	18.93	340.63	100	40.48	7.16	4341.7	826.36	961.68	4029.75	11973.9	8302.45	697.47	8726.74	9389.97
A36, , , , , , ,	A*36:01, -, -, -, -, -	5771.65	9803.48	13180.9	1300.22	343.05	416.89	633.87	56.75	25	1971.77	33.4	165.29	6274.53	19449.5	10225.4	525.01	92.97	274.3	7341.88	51.71	382	14052.9	606.64	17264.6	76.22	438.51	66.38	4246.87	315.63	2044.89	117.89	81.66	131.76	160.28	26.74	226.57	191.85	92.61	8.8	20602.4	9823.44	8931.14	3024.81	101.74	5258.93	1328.51	11124.4	9649.77
A43, , , , , , ,	A*43:01, -, -, -, -, -	7172.87	19789.3	16040.3	5829.95	7182.66	7962.36	93.83	56.21	18.45	21846.5	16794.4	9173.77	6615.6	17720	6315.3	3567.24	738.4	1638.36	6158.19	80.97	309.07	12823.6	823.56	16603.4	96.29	617.42	87.69	169.87	273.37	82.9	660.01	57.08	231.97	348.38	21.76	310.38	150.81	79.28	11.76	16483.5	1968.06	6131.1	4420.66	64.49	7101.35	616.55	11984	9440.49
A66, , , , , , ,	A*66:01, -, -, -, -, -	7470.5	19871	16356.3	5478.08	9027.86	4447.89	1490.56	76.72	28.9	23935.3	20992.5	11420.2	5235.54	19921.8	8556.92	4952.17	3433.98	2636.96	6783.06	53.03	381.37	13599.8	421.28	17213.5	2100.7	448.74	751.53	96.45	127.03	46.67	105.32	55.52	129.02	1410.44	18.2	453.59	158.72	40.8	9.39	4291.78	947.15	761.97	5576.45	1247.92	8561.25	931.41	11527.1	8029.48
A66, , , , , , ,	A*66:02, -, -, -, -, -	7912.29	20866.2	16087.9	5158.1	11011.4	4909.07	1088.31	57.51	19.27	24181.5	9445.84	11675.7	3173.94	21092.8	11217.9	3505.67	1252.17	2345.42	5231.86	528.64	2322.43	14404.9	423.15	17100.2	1040.92	389.06	398.27	4687.01	231.56	1136.55	122.82	78.53	135.27	715.65	26.97	374.38	10048.2	6506.47	130.77	9110.99	886.09	2115.01	4325.17	11724.1	10552.2	681.8	12212	8179.43
A68, , , , , , ,	A*68:01, -, -, -, -, -	7721.26	20042.5	16873.5	6258.37	14616.9	6605.25	6869.03	82.96	588.42	24194.7	30.25	12641.8	11847.1	5655.96	5029.34	3510.17	188.52	1135.3	438.68	53.45	75.94	15204.6	176.89	18293.6	2847.23	199.82	915.88	1994.35	107.32	303.08	74.71	86.69	123.14	248.32	15.52	349.85	146.36	27.97	8.95	1533.06	544.03	340.46	3500.74	22041.2	9314.87	1224.92	11943.7	8933.18
A68, , , , , , ,	A*68:02, -, -, -, -, -	7413.52	20404.5	16317.7	5821.87	13430.8	5272.8	5776.75	54.95	334.69	23593	32.83	11606.2	8903.05	18807.5	6025.27	2463.23	311.05	1097.55	683.89	80.1	82.95	14788.4	427.03	16796.2	2305.94	453.13	1046.42	192.64	231.76	60.86	155.63	77.79	126.87	574.47	29.62	333.6	117.63	64.24	7.45	1866.58	928.43	378.79	3259.51	23303.2	9173.42	1073.02	11241.2	9345.27
A69, , , , , , ,	A*69:01, -, -, -, -, -	7281.81	19839.8	16320.6	5209.4	10613.4	5135.49	5570.73	51.78	313.08	23078.6	32.43	10580.3	11713	223.86	3963.62	2226.03	167.3	1106.22	462.66	46.68	106.59	14770.3	513.89	15785.5	2660.78	402.49	1046.82	726.71	140.46	94.64	107.41	93.49	193.8	1608.23	28.59	403.8	145.69	44.06	10.78	1944.22	902.76	376.77	4088.9	21733	9453.86	2097.85	381.26	5895.62
A74, , , , , , ,	A*74:01, -, -, -, -, -	8144.83	20546.2	16021.2	5258.26	13608.4	7027.87	5487.42	49.01	182.81	22081	79.29	4956.3	4090.59	21101.4	9422.38	54.41	84.42	170.42	407.21	53.7	74.47	13844.9	408.83	16639.3	83.61	387.27	53.59	1634.6	222.86	605.56	154.02	70.43	116.21	2497.05	44.87	627.84	117.62	58.1	8.06	2455.36	880.83	463.36	2929.48	22359.9	8589.81	410.11	11327.1	8607.9
A80, , , , , , ,	A*80:01, -, -, -, -, -	4338.57	16801.1	10013.9	1662.67	623.5	908.9	159.06	110.83	25.75	1603.14	56.54	183.51	5703.75	16716.9	7911.26	636.27	108.27	390.92	2630.48	104.35	524.14	11236.4	1103.45	14711.2	173.27	963.4	102.66	2633.48	397.01	899.9	170.38	110.24	228.03	124.12	20.81	248.25	198.08	73.78	12.08	19425.9	11638	7718.21	3644.75	107.06	5427.74	604.39	12998.9	8762.49
, , B7, , Bw6, , ,	-, -, B*07:02, -, -, -	43.79	252.22	175.45	2252.72	876.34	610.32	5620.16	67.74	273.72	717.16	36.97	413.53	2017.4	19536	15094	5200.82	10470.8	2702.38	2771.41	15432.5	10942.7	9889.17	601.37	6883.12	66.35	519.5	41.7	4909.13	16730.9	7420.07	66.07	73.71	95.2	3376.57	22.49	1166.31	4608.63	21129.2	1533.72	19874.6	12187.4	8382.09	1849.89	22530.2	9494.47	70.59	26.53	80.64
, , B8, , Bw6, , ,	-, -, B*08:01, -, -, -	86.99	239.37	221.14	2553.19	2549.98	3086.32	1243.84	165.88	43.87	534.07	59.67	84.92	8192.61	3411.17	4937.33	4463.81	853.8	1156.61	3948.71	118.07	537.15	1740.31	426.64	712.68	8726.87	7537.69	4606.37	2489.51	985.51	1502.22	480.24	227.26	169.06	101.75	19.24	151.6	7258.11	261.31	55.01	18093.5	2747.31	8671.9	223.48	65.19	427.51	1429.6	181.48	5997.36
, , B13, , Bw4, , ,	-, -, B*13:02, -, -, -	6562.97	19678.3	16509.9	2525.13	284.05	520.23	57.1	60.13	13.47	23752.7	122.33	8339.89	4079.13	16315.5	9575.61	5403.95	2444.97	2644.6	4963.7	2422.27	5176.09	10735.3	288.54	6770.13	7813.79	3840.11	3183.71	3753.36	21725.5	13995.5	6636.29	3253.82	1741.99	3084.61	25.36	701.23	3035.13	23228	2460.61	19545.9	9288.83	8633.17	2999.44	19261.4	9783.04	125.81	29.48	135.1
, , B64, , Bw6, , ,	-, -, B*14:01, -, -, -	52.1	366.43	191.68	1649.59	497.17	889.76	93.04	84.15	19.8	21954.8	43.51	6209.87	4094.9	27.89	975.02	3256.82	415.97	1277.2	4793.15	83.05	698.05	385.16	980.4	282.85	5812.88	1139.25	2878.91	491.3	384.06	348.39	1295.23	188.22	306.99	1910.05	19.53	945.27	3592.56	88.91	26.09	2514.59	1702.22	518.16	633.89	84.25	884.05	2935.02	29.84	6429.49
, , B65, , Bw6, , ,	-, -, B*14:02, -, -, -	57.2	367.46	183.67	714.62	465.05	421.6	132.13	105.62	40.2	22895.2	31.06	6944.93	4466.05	21.94	1063.96	3368.89	414.64	1289.86	3658.77	82.87	338.09	551.59	816.23	285.79	3548.51	629	1584.16	440.98	351.61	180.13	566.93	111.6	232.03	2040.58	53.74	1055.13	2666.2	75.27	30.58	3479.03	1457.59	733.3	1180.89	101.96	1738.93	2032.39	34.96	4456.44
, , B62, , Bw6, , ,	-, -, B*15:01, -, -, -	4074.68	11689.1	7272.34	4327.28	3248.11	4971.44	40.16	62.44	11.18	23848.8	32.96	8964.94	3265.41	15.59	595.94	1837.77	104.37	327.03	4933.56	99.27	1701.08	236.88	118.97	133.33	7600.48	4228.74	3602.67	4818.55	6048.3	3678.46	5778.17	2070.19	1582.57	2323.91	26.78	796.26	10383.4	944.47	118.87	2731.43	391.35	577.81	1084.32	60.62	1421.09	1524.3	23.94	3748.09
, , B75, , Bw6, , ,	-, -, B*15:02, -, -, -	3589.46	10572.4	7839.05	3974.8	3424.64	4986.51	66.21	97.71	15.69	23648.3	35.02	9242.65	2783.9	19.61	584.53	2018.01	190.86	616.56	4995.92	122.7	1011.07	3279.84	627.45	1290.25	7103.68	4249.94	4213.34	5175.52	4536.1	3555.62	5454.49	992.85	1431.33	201.93	23.79	199.12	11766.5	758.59	144.09	1331.3	1149.79	410.89	1355.64	57.17	2573.99	2069.92	28.6	5095.14
, , B72, , Bw6, , ,	-, -, B*15:03, -, -, -	157.43	148.59	270.11	3781.56	2695.09	5252.64	40.63	40.7	10.21	23571.1	38.53	8454.84	3584.21	32.64	934.98	1706.49	70.02	355.83	4278.68	42.67	811.73	282.17	229.61	142.91	7218.5	4427.53	4179.44	483.84	129.56	249.67	5214.5	612.11	1361.87	1592.3	27.51	709.29	8976.79	293.31	82.72	4879.37	697.29	1125.92	835.09	42.63	1330.84	950.24	17.46	1968.1
, , B71, , Bw6, , ,	-, -, B*15:10, -, -, -	167.86	372.85	313.44	3748.86	2548.22	6197.88	42.59	43.12	11.53	23353.8	37.66	8614.53	2683.39	19.53	809.45	1843.73	178.73	571.47	4505.29	214.57	2347.43	1232.26	1011.48	550.4	7149.53	3836.4	4383.67	134.46	373.76	59.01	4978.87	611.05	1269.98	827.92	24.94	572.51	8795.48	297.75	84.33	1219.87	1551.94	378.33	1016.07	77.18	2628.14	1541.08	28.41	4782.89
, , B76, , Bw6, , ,	-, -, B*15:12, -, -, -	6027.06	19599.5	14213.8	1122.49	252.75	262.41	155.52	44.12	16.46	23097.6	40.25	7953.11	11906	26.65	6692.56	1607.3	170.73	352.25	5569.96	65.02	425.28	279.84	264.5	131.44	6534.08	2542.81	3697.69	6117.2	4456.87	3959.9	4603.76	2758.7	1639.34	430.78	26.98	233.84	9476.86	857.08	131.98	19934.3	6192.03	9187.3	612.88	62.86	1282.39	51.08	26.72	60.63
, , B77, , Bw4, , ,	-, -, B*15:13, -, -, -	3104.76	4106.08	6074.55	3462.19	1271.43	5554.61	57.43	54.3	17.97	25275.3	10427.6	10805.8	7859.96	29.72	1724.76	632.75	154.64	394.59	3126.88	68.73	387.01	7102.26	519.26	1858.21	6549.89	2490.07	3340.24	3994.64	2971.93	3385.27	3914.44	981.82	1392.78	140.14	27.51	176.48	4606.54	88.05	65.99	1050.45	1087.24	338.43	558.12	50.26	953.41	1714.39	30.4	3646.25
, , B63, , Bw4, , ,	-, -, B*15:16, -, -, -	3533.3	1362.54	4079.22	3430.56	3262.32	3115.8	88.74	102.39	22.37	23612.6	7288.01	10269.2	7096.7	28.09	1388.52	212.94	314.99	314.53	905.15	145.86	139.05	6188.82	535.65	2399.26	175.28	475.92	94.68	4974.23	5602.8	4099.67	92.83	191.3	181.03	585.28	24.55	305.71	3896.76	77	56.59	4968.28	1188.13	1233.61	3390.93	311.53	4037.66	1553.14	1420.3	5947.81
, , B18, , Bw6, , ,	-, -, B*18:01, -, -, -	30.28	153.48	81.73	3660.44	2024.75	1567.8	48.08	47.09	11.91	23723.1	1479.95	7939.77	4464.3	24.42	470.93	4389.56	1141.24	1777.4	4622.87	89.38	596.03	7897.03	301.37	6835.01	7759.18	9422.98	4605.52	237.05	123.25	96.35	3257.09	110.56	724.9	5212.59	29.7	1715.31	7598.39	138.55	57.45	2971.67	729.28	830.04	721.28	63.7	1089.41	2176.68	32.28	5973.65
, , B27, , Bw6, , ,	-, -, B*27:08, -, -, -	50.93	186.3	169.14	4288.04	692.39	3671.94	197.04	47.43	14.51	23560	33.59	7842.67	5024.97	16581.7	10587.7	6131.71	8241.46	3344.11	3457.21	9856.74	7032.04	5353.18	454.72	1743.79	74.19	323.15	52.3	5140.37	8727.35	5935.36	45.09	65.69	114.47	2276.75	27.14	601.27	5101.17	18112.9	1899.14	20304.6	15583.2	8315.7	3331.38	21229.8	9222.69	522.83	23	706.94
, , B35, , Bw6, , ,	-, -, B*35:01, -, -, -	1138.63	143.93	3010.17	4553.45	9715.46	7156.75	46.85	71.08	13.48	23936	31.08	8266.11	122.37	28.42	207	2143.28	157.15	574.17	6534.72	47.22	794.52	14204.7	359.01	15464.1	8061.98	5864.96	4489.23	126.07	117.93	63.36	4446.78	138.28	910	325.09	25.54	306.76	9415.65	855.24	82.23	898.43	762.35	288.86	388.76	35.92	592	1013.56	28.96	1917.99
, , B37, , Bw4, , ,	-, -, B*37:01, -, -, -	95.23	201.42	467.86	942.58	239.67	596.96	85.31	80.29	20.44	24215.2	8162.77	10855.3	6606.15	24.85	1336.93	106.39	102.56	296.32	1210.72	80.84	213.04	10806.9	436.7	8392.06	6674.84	3048.72	3185.77	1972.19	672.07	1327.53	3368.88	359.74	1044.16	155.37	39.47	212.27	1742.37	115.76	23.56	12817.4	1325.23	3890.39	461.45	58.53	647.36	1474.58	64.26	6260.88
, , B38, , Bw4, , ,	-, -, B*38:01, -, -, -	3326.51	496.72	2057.95	3383.91	2903.81	2357.04	76.45	72.18	18.19	23514.3	7824.44	8738.21	11753	141.72	3665.08	2117.49	242.1	718.2	318.05	59.51	95.11	2090.17	423.81	624.86	8186.77	9819.7	4023.19	530.25	236.48	139.44	2496.88	344.71	931.21	125.65	24.83	147.69	3454.83	87.79	35.5	2691.57	1101.38	616.85	763.6	47.16	864.59	1942.8	2672.22	8796.09
, , B39, , Bw6, , ,	-, -, B*39:01, -, -, -	32.8	224.98	84.54	4944.11	5615.8	6880.49	79.32	40.08	11.01	23400.6	27.57	6733.73	8366.1	20.37	3293.73	3654.32	260.67	1040.95	6447.58	63.45	1142.26	3006.42	527	1048.2	8269.03	8148.02	5089.12	854.98	188.27	235.31	3850.2	85.7	685.3	183.09	18.66	156.87	11049.2	2186.05	147.54	3672.75	1060.92	977.63	534.1	44.02	879.94	1928.66	977.15	8765.72
, , B60, , Bw6, , ,	-, -, B*40:01, -, -, -	28.51	185.56	156.54	3645.43	516.24	1956.69	56.21	52.63	15	2523.66	42.47	338.23	3696.29	13966.8	11658.1	5692.82	11197	3431.23	3833.15	7552.97	5357.1	1477.41	559.9	599.16	7266.92	3227.39	3487.27	4454.44	9184.1	5677.26	5961.89	505.81	1463.55	2237.48	26.75	556.28	5118.87	20456.1	1897.53	20029.6	9625.99	9501.42	3777.75	16600.4	10172.3	60.88	25	92.16
, , B61, , Bw6, , ,	-, -, B*40:02, -, -, -	42.19	318.52	153.97	3618.38	1394.31	2521.74	52.35	45.35	13.04	3496.68	37.64	384.13	3589.47	13650.9	11175.6	5503.49	14829.2	3489.35	2898.31	9688.28	6177.15	4597.73	809.18	1530.45	6601.26	3667.56	3889.65	3891.52	10956.8	5840.64	5954.29	252.83	1345.19	2663.5	28.21	708.11	4171.01	20242.1	1685.59	20627.7	9751.19	8651.54	3605.98	16568.2	10298.1	303.83	22.23	417.77
, , B41, , Bw6, , ,	-, -, B*41:01, -, -, -	38.55	255.11	150.69	3505.04	2277.63	3749.28	151.77	33.98	14.89	3527.57	36.2	265.15	8294.76	79.04	4046.9	2159.08	172.37	557.67	5969.42	66.39	1477.23	6069.35	683.91	5290.36	7983.07	4598.9	4531.58	2809.38	863.17	1783.94	7017.85	1780.85	1780.3	2126.75	28.34	617.57	9570.24	8786.43	271.05	14570.7	1278.74	4617.33	744.91	51.55	1522.74	2058.17	22.16	6051.79
, , B42, , Bw6, , ,	-, -, B*42:01, -, -, -	80.55	304.44	226.71	3907.09	1880.38	4817.39	2882.16	33.35	102.63	727.87	39.03	146.43	6959.87	14238.7	9728.92	2392.88	183.77	535.3	3288.86	3273.13	4371.72	12455.8	654.26	12649.5	248.35	681.93	122.06	4327.82	2078.78	2732.59	81.52	70.07	107.08	956	21.08	770.99	9965.09	5131.04	195.4	14414.4	2463.42	4946.95	3791.15	19042.3	8967.85	2240.05	219.48	7453.02
, , B44, , Bw4, , ,	-, -, B*44:02, -, -, -	5310.97	2653.59	12838.4	63.92	610.91	87.06	89.91	85.97	25	24605.4	81.03	8780.21	11620.9	22.54	7633.53	36.29	158.44	361.44	358.45	101.28	120.02	615.71	2206.97	487.36	5399.68	2537.19	2880.15	335.5	730.42	164.51	5619.8	1249.55	1722.7	888.41	24.69	375.31	729.05	112.91	17.91	18470.3	2698.05	5474.66	318.27	36.46	627.1	86.9	24.83	129.49
, , B44, , Bw4, , ,	-, -, B*44:03, -, -, -	6172.02	12483.2	14065.4	72.93	126.37	45.08	58.54	45.64	13.97	24341.4	368.05	10849.6	13605.2	241.1	9543.34	40.28	72.8	208.88	324.41	47.89	83.72	490.7	275.94	222.74	7892.79	2966.68	3563.97	700.36	131.32	210.73	6950.16	9791.9	2261.92	1779.19	20.2	412.97	1337.71	83.19	16.19	17788.9	1598.96	7753.94	409.42	37.8	716.11	63.65	25.92	94.48
, , B45, , Bw6, , ,	-, -, B*45:01, -, -, -	6091.49	8683.65	14311.3	2241.69	619.01	1143.92	58.09	49.1	12.23	23147.1	31.47	7444.26	13774.9	64.4	8791.52	1608.33	180.58	386.69	7430.91	66.58	892.76	2005.41	536.57	429.21	6854.71	4196.81	4021.88	729.64	211.71	205.4	5440.9	3900.11	1779.98	1904.44	24.92	590.07	9480.15	1016.08	109.01	19058.4	1594.2	8258.91	396.86	49.74	711.15	60.25	20.29	72.57
, , B46, , Bw6, , ,	-, -, B*46:01, -, -, -	4479.29	568.3	5578.61	5543.94	4714.89	6993.54	68.27	90.16	20.56	23101.7	50.83	7089.62	10617.7	84.56	2217.05	111.24	244.02	238.22	1061.66	67.97	129.73	1497.75	514.59	338.79	316.66	483.89	106.24	3387.51	17176.8	10624.5	76.08	136.25	163.5	499.42	25.04	221.22	901.12	62.03	19.17	1259.65	1097.69	288.31	2807.87	62.76	2661.56	130.82	29.94	129.38
, , B47, , Bw4, , ,	-, -, B*47:01, -, -, -	43.81	360.77	234.49	332.86	330.82	155.94	96.48	73.19	20.48	24404.6	188.3	10452.1	7149.79	8463.5	8921.76	3363.15	479.45	1991.76	4895.54	1700.67	4371.43	483.83	1003.01	407.99	5319.26	1414.62	2433.84	3888.77	1997.9	3715.33	5999.16	684.47	1473.07	1400.44	25.7	467.06	9212.6	9297.17	871.96	21646.2	6158.25	8832.5	5783.22	2506.38	9140.11	141.79	20.74	179.16
, , B48, , Bw6, , ,	-, -, B*48:01, -, -, -	30.34	334.38	216.46	3175.36	687.23	1619.16	62.89	42.23	16.55	1125.46	51.41	242.43	4502.86	11947.2	11422.7	4660.42	5148.58	2861.25	3125.22	8253.29	5760.41	2673.17	787.32	1031.47	8169.82	5749.96	4327.16	3836.41	5977.38	6258.24	3906.95	250.9	1066.31	526.41	32.9	289.66	4879.94	22252	1470.04	20617	6392.98	8919.71	4814.53	9104.37	9337.92	70.03	28.42	96.21
, , B49, , Bw4, , ,	-, -, B*49:01, -, -, -	2388.61	308.48	2472.85	4507.45	16400.3	12672.2	41.86	30.14	9.23	24309	18784.8	13244.4	6977.7	23.32	1387.35	37.83	117.22	124.14	4643.07	45.06	508.51	8295.33	373.08	5535.43	7091.72	2944.44	3753.84	1071.65	231.98	644.48	6580.9	12002.2	2025.94	4377.97	34.31	2407.58	3331.08	59.76	23.31	1544.47	858.73	374.72	1267.58	44.95	2576.97	552.18	22.84	991.46
, , B50, , Bw6, , ,	-, -, B*50:01, -, -, -	1295.1	110.28	2466.73	4327.23	15070.1	8364.12	54.84	64.36	15	23595.8	33.64	8569.04	138.82	20.24	214.25	2004.99	82.83	402.76	5632.04	52.62	1077.94	414.95	237.54	280.9	7839.89	6455.88	3927.26	901.04	148.96	145.23	5963.46	1930.03	1649.38	4598.65	35	2108.76	10217	935.52	90.8	1371.32	574.27	370.62	886.07	44.81	1269.02	577.43	23.25	683.4
, , B51, , Bw4, , ,	-, -, B*51:01, -, -, -	705	180.61	598.43	4173.43	642.46	9026.52	68.75	71.32	20.73	24914.1	12485.8	10331.9	7267.14	26.87	3005.15	492.26	194.86	384.71	840.3	93.95	135.39	15688.9	645.2	16431.3	5662.83	1394.58	3053.5	119.45	153.26	69.63	3240.83	221.52	845.06	163.21	23.25	216.17	110.54	64.4	11.01	1367.88	1176.63	371.1	951.13	50.65	1863.46	170.38	30.59	281.51
, , B51, , Bw4, , ,	-, -, B*51:02, -, -, -	1156.22	235.27	889.44	3753.4	6078.99	10344.4	130.21	53.56	23.36	25112	14275.3	12141.7	7711.52	32.61	3056	588.35	125.53	431.25	3530.39	73.36	586.06	13804.8	491.92	16333.2	7108.92	3481.03	3806.21	163.16	171.65	78.65	4146.29	972.34	1285.32	159.44	29.02	206.69	104.94	54.55	10.74	1236.72	1131.19	376.89	1861.77	69.64	3335.22	1700.51	26.67	4710.62
, , B52, , Bw4, , ,	-, -, B*52:01, -, -, -	863.49	413.82	4125.47	4197.34	650.93	10046.6	65.54	63.44	17.69	24242.3	13050.3	11544	5051.25	36.86	3247.57	41.8	140.93	218.51	6605.88	107.01	778.7	9407.92	1196.93	10342.1	4241	957.38	2954.65	170.22	287.56	86.99	5245.05	1332.96	1386.96	215.33	30.78	273.81	107.76	69.5	9.54	1733.09	1631.55	555.31	483.16	60.79	1623.31	169.28	29.76	785.97
, , B53, , Bw4, , ,	-, -, B*53:01, -, -, -	1538.87	669.31	3736.43	3584.55	1452.16	5155.56	66.45	55.57	19.22	23714.1	11625.1	10672.5	5349.48	22.43	1526.38	316.47	115.86	383.46	764.9	66.9	148.31	11870.3	1048.23	13711.6	5784.5	1744.53	3884.87	93.64	430.95	75.1	4292.8	678.09	1177.24	131.44	31.55	196.07	327.43	61.06	13.19	3136.6	1824.03	647.9	519.92	49.34	982.05	657.54	31.12	2177.38
, , B54, , Bw6, , ,	-, -, B*54:01, -, -, -	58.99	460.16	187.9	2025.26	1178.66	3280.57	598.22	44.4	31.48	22588.5	35.78	6962.84	9267.38	44.3	4364.9	2366.04	422.48	1020.47	6590.71	103.65	1327.02	11434.5	1062.74	14092.1	1530.46	833.28	1216.49	574.64	282.92	209.74	348.37	84.75	161.44	408.82	21.57	259.18	7054.26	259.93	56.71	11696.5	1850.52	2937.72	5918.69	474.69	8795	2538.43	108.74	8471.76
, , B55, , Bw6, , ,	-, -, B*55:01, -, -, -	53.26	248.41	162.52	3321.23	2036.71	3380.5	1496.19	48.04	69.75	22452.2	36.17	7030.21	9614.52	6404.24	6910.05	2187.7	188.6	519.23	3939.27	1358.19	3196.07	11180.8	462.35	15876.8	360.13	541.87	172.69	3995.3	1103.58	2064.05	60.19	63.33	176.85	1628.46	20.4	539.39	11304.2	2796.65	208.79	13662.6	1189.41	3501	3917.86	18101.9	8581.59	1763.54	2383.03	8763.22
, , B56, , Bw6, , ,	-, -, B*56:01, -, -, -	2452.44	187.76	4479.39	4654.7	6221.7	6024.98	1012.53	39.27	43.04	23736.4	30.01	7980.81	13261.3	3985.58	5662.68	2253.6	152.55	406.32	5268.43	163.11	2007.96	12543.3	314.86	12914.9	113.82	257.52	79.07	998.59	193.95	249.13	880.66	96.55	205.08	2952.77	19.31	864.38	5761.78	129.89	42.47	6928.88	843.29	1970.28	5287	11180	8735.06	568.99	36.18	985.09
, , B57, , Bw4, , ,	-, -, B*57:01, -, -, -	4270.15	8807.57	6655.76	73.64	123.99	53.54	130.23	41.52	18	25131.8	15666.3	15171.5	7648.48	29.82	2582.19	173.75	258.7	243.85	921.45	76.9	147.07	5270.65	187.13	1522.53	82.99	191.43	54.2	5091.45	16498.6	6856.41	76.71	49.61	158.74	186.35	26.06	181.42	5644.95	52.44	66.73	9185.75	779.01	2789.5	5319.42	7027.33	8819.87	774.38	477.04	4721.38
, , B57, , Bw4, , ,	-, -, B*57:03, -, -, -	4157.43	9234.35	6853.08	77.86	160.25	65.31	361.71	80.03	24.87	24570.3	12579.4	13461.1	8187.73	71.27	3334.04	164.3	263.06	276.05	1037.08	143.78	157.62	6785.44	336.6	2154.03	76.74	248.9	67.04	4694.77	14070.4	6320.74	91.8	94.77	180.66	161.51	28.24	213.82	4875.67	54.6	63.71	10243.2	1051.23	2927.21	5657.71	6519.35	9238.45	1097.18	497.09	5375.12
, , B58, , Bw4, , ,	-, -, B*58:01, -, -, -	3273.32	483.64	4097.36	1133	319.61	526.19	137.04	82.32	19.81	25065.3	13388.7	13325	5004.27	25.72	1057.6	87.32	187.52	278.44	690.55	126.29	146.84	6498.12	431.72	2995.48	97.82	388.83	66.96	5249.26	3849.87	3416.22	77.83	132.08	182.89	175.51	23.19	204.29	281.32	69.57	11.82	8827.01	1033.01	2762.3	6245.17	2704.55	9022.5	1562.56	131.17	5173.66
, , B59, , Bw4, , ,	-, -, B*59:01, -, -, -	1430.51	569.36	1941.48	1221.13	1106.7	1797.25	181	57.53	28.29	24958.3	8092.88	10798.2	6030.92	24.78	1969.8	1137.72	172.39	806.9	1859.47	74.61	152.38	12829.6	915.75	13252	6670.94	3104.08	4176.77	1467.85	527.16	1126.9	3176.64	232.79	964.79	127.67	27.1	184.43	4412.89	106	45.85	10026	1844.7	2380.99	837.66	70.34	1744.55	2416.06	45.26	6931.5
, , B67, , Bw6, , ,	-, -, B*67:01, -, -, -	543.49	205.27	543.38	3889.11	6795.33	5942.1	1922.81	47.56	67.85	22745.1	36.92	6781.83	6603.62	18172.1	8486.82	2907.53	180.73	494.12	3579.65	494.13	2596.38	9729.77	435.06	6039.94	2244.92	432.62	839.93	3919.48	2912.46	1895.84	119.43	79.63	156.21	794.33	20.79	354.51	8775.14	7306.34	227.38	16365.8	5883.95	5789.38	2889.86	21762.4	8546.54	646.78	9356.45	8733.72
, , B73, , Bw6, , ,	-, -, B*73:01, -, -, -	5297.58	4892.37	10475.3	5486.57	4595.54	11323.8	100.49	71.17	15.81	941.14	41.63	179.3	6249.23	12618.2	8666.88	3500.81	716.99	1209.58	4866.71	387.8	2368.87	9847.47	737.02	8082.5	130.37	473.74	83	4443.98	18566.8	14200.7	78.18	91.18	170.74	320.25	22.45	258.97	8735.26	9261.68	478.66	13798.7	2093.06	4484.89	4497.5	6835.29	9589.78	153.2	25.29	236.72
, , B78, , Bw6, , ,	-, -, B*78:01, -, -, -	81.47	338.81	237.28	2903.08	985.83	1110.81	78.18	63.51	22.15	22533.9	39.52	6364.31	6049.85	25.2	2165.77	1848.48	139.81	525.04	6236.96	72.76	812	13301.1	755.79	12863.7	7097.34	4958.05	3556.25	128.11	280.15	117.71	2056.04	114.43	492.47	210.28	25.85	245.33	4470.72	116.41	44.8	1166.35	1350.34	260.61	703.87	51.34	819.26	330.93	23.31	382.32
, , B81, , Bw6, , ,	-, -, B*81:01, -, -, -	40.46	303.55	552.72	2411.99	492.41	975.09	2534.22	124.6	109.56	904.88	56.29	330.59	2822.86	18896.9	12138.4	5099.84	7239.76	2580.37	3534.81	10556.1	7415.1	9658.07	718.55	5154.45	81.71	612.14	65.69	3952.4	11628.6	6296.39	67.3	109.14	237.58	2216.15	37.74	569.83	5951.9	20065.6	1380.18	18675.7	12047.5	8451.4	2817.3	22748.3	9607.02	96.08	25.26	139.96
, , B82, , Bw6, , ,	-, -, B*82:01, -, -, -	5427.23	7612.83	13116.4	607.27	866.96	301.01	326.01	51.92	44.25	23025.9	44.01	5859.92	11463.5	1482.87	8750.63	1783.93	275.23	517.38	5498.45	56.59	1554.09	7233.18	1986.56	4640.84	304.11	1641.11	161.88	459.08	417.37	271.56	1113.48	76.16	360.79	293.84	32.45	255.08	2341.51	52	22.48	13076.3	2689.19	4588.97	4200.46	545.75	6801.16	87.12	29.1	115.5
, , , , , , Cw1,	-, -, -, -, C*01:02, -	2441.82	1200.51	4053.33	7385.23	2339.8	7087.97	196.36	97.84	33.62	1391.77	80.8	331.57	10348.4	51.04	2157.63	147.31	189.29	492.88	657.03	86.04	163.04	788.39	2764.04	755.52	134.27	2008.37	113.11	5708.16	11161.6	9926.97	113.04	121.6	302.85	539.32	34.04	473.46	311.95	96.17	16.46	11170.2	3509.53	2734.88	2494.34	325.42	4081.17	237.07	33.53	267.92
, , , , , , Cw2,	-, -, -, -, C*02:02, -	64.9	952.05	1260.29	240.15	838.5	262.1	251.34	208.17	46.44	5499.51	124.66	514.57	7587.73	40.92	3425.46	492.74	178.39	622.27	2768.81	131.61	307.6	466.23	2637.15	1041.07	163.71	2285.85	169.62	3918.39	924.97	1668.93	186.63	298.09	397.93	203.85	26.14	563.32	7574.87	257.51	66.1	4869.65	3554.2	785.74	5778.91	139.29	7059.55	140.33	28.04	336.16
, , , , , , Cw10,	-, -, -, -, C*03:02, -	3537.19	600.65	4899.82	6304.49	3564.4	8383.97	157.76	107.1	32.53	8590.19	50.72	1047.9	9683.17	128.72	2439.42	95.55	110.04	453.47	517.79	97.26	186.83	3009.08	936.97	861.28	101.84	656.01	114.71	4836.38	14522.7	10974.8	139.78	141.27	338.21	243.18	24.82	288.52	284.82	100.93	19.67	2381.12	2008.39	404.04	1727.14	44.15	2544.12	149.51	26.51	187.31
, , , , , , Cw9,	-, -, -, -, C*03:03, -	2560.83	462.72	4195.83	5845.65	2762.1	9175.65	153.64	125.47	33.03	8992.02	51.87	1287.49	10238.2	83.2	2490.47	80.4	99.67	483.99	662.34	74.61	186.3	2886.71	1005.34	954.34	94.68	802.93	115.11	3213.68	14903.7	10888.2	127.26	140.12	337.95	214.18	24.66	277.87	308.3	76.31	18.07	2191.07	2343.16	456.05	1935.73	41.66	3372.28	124.42	26.56	177.41
, , , , , , Cw10,	-, -, -, -, C*03:04, -	2393.19	607.06	3601.42	6236.63	2422.92	8742.66	139.56	89.74	33.08	7874.18	50.64	1070.03	9827.29	56.74	2248.67	107.98	108.92	418.85	659.07	58.99	189.9	2819.01	1082.46	804.06	118.03	1030.32	109.82	3546.16	13173.3	10523.7	137.18	125.2	293.44	236.87	31.44	296.47	274.72	95.65	17.54	2288.23	2286.33	439.17	1764.09	34.22	2698.76	119.6	30.26	190.59
, , , , , , Cw4,	-, -, -, -, C*04:01, -	107.53	1084.86	1989.47	311.92	991.93	456.7	279.17	210.76	66.5	6920.41	86.46	719.47	375.05	33.7	932.85	317.84	189.3	798.37	1008.02	127.29	264.28	7443.61	4406.55	2665.12	146.84	2130.99	228.05	496.48	566.09	412.13	232.88	314.71	543.46	247.98	32.4	760.02	516.43	175.26	31.74	5028.65	4394.86	554.93	416.16	70.93	957.15	165.44	35.55	625.44
, , , , , , Cw5,	-, -, -, -, C*05:01, -	140.36	578.05	609.59	920.8	549.44	1057.64	182.41	141.82	40.51	3378.28	51.56	445.17	10104.9	3984.63	10071.7	217.92	94.09	474.17	786.33	86.98	209.58	619.92	1715.71	683.25	162.91	1260.22	146.65	2276.35	572.42	3022.18	156.78	168.57	328.05	401.98	31.57	528.48	297.64	124.95	19.25	2685.66	2416.68	362.17	5410.31	18649.6	10281.8	154.32	26.24	251.87
, , , , , , Cw6,	-, -, -, -, C*06:02, -	68	1189.79	1015.66	223.77	1157.3	363.79	223.51	376.34	45.53	5995.06	62.56	683.17	386.69	27.37	621.96	520.93	148.8	671.56	1884.28	121.58	267.18	9993.2	2689.15	5183.41	175.86	2498.64	155.61	2353.86	1079.51	2155.77	164.96	295.38	403.95	562.7	28	675.29	874.36	110.78	32.32	4072.32	3836.79	586.54	778.65	122.55	1081.7	195	28.63	425.04
, , , , , , Cw7,	-, -, -, -, C*07:02, -	4654.52	13705.9	12510.8	5400.46	3400.86	9077.46	282.91	308.66	50.15	6513.18	96.7	731.83	8423.77	30.89	1965.96	500.29	224.97	742.14	4375.74	143.83	321.97	8857.06	4578.36	4677.85	205.9	3135.51	213.96	5844.95	14106.9	11550.5	193.42	286.05	467.97	236.58	26.86	928.84	518.1	263.5	28.24	4952.08	4764.31	486.92	370.13	94.37	1379.06	150.3	29.12	787.49
, , , , , , Cw8,	-, -, -, -, C*08:01, -	3193.83	864.06	4647.56	6605.49	2828.68	9566.7	159.79	86.97	30.3	1918.56	58.44	336.85	12867.6	810.66	6914.22	120.1	134.44	432.17	733.43	49.5	211.52	606.19	1751.03	583.46	141.33	1491.59	107.94	4995.22	12121	10675.2	117.61	105.91	309.4	444.17	26.88	413.23	279.83	95.44	16.76	1845.88	2511.71	311.21	6151.54	1057.21	8793.12	168.68	30.26	241.61
, , , , , , Cw12,	-, -, -, -, C*12:03, -	1139.7	995.79	1194.04	5690.76	2253.49	7847.97	241.05	275.36	36.8	2315.62	126.03	490.15	9736.42	48.64	2009.76	189.54	294.64	576.83	927.97	132.81	261.3	631.45	2978.61	1040.49	171.75	2069.04	140.31	6281.28	9593.3	10404.7	144.06	304.21	376.14	354.86	28.05	605.59	470.71	176.12	22.12	2993.62	3520.18	419.23	583.06	67.2	885.9	447.55	29.41	941.51
, , , , , , Cw14,	-, -, -, -, C*14:02, -	1802.08	1494	3154.72	6026.33	2098.18	6089.87	259.12	205.21	47.27	2600.97	86.66	726.06	8342.52	29.33	2122.67	131.49	162.98	726.01	1241.1	197.63	348.22	601.61	4294.89	1193.09	167.15	3241.4	180.67	4194.69	4849.43	8677.72	160.25	405.26	600.81	593.66	31.54	709.51	866.71	266.73	29.14	8749.69	4638.63	1727.23	1072.93	60.93	1898.73	214.95	31.66	414.23
, , , , , , Cw15,	-, -, -, -, C*15:02, -	87.17	528.61	406.5	1003.45	389.61	685.28	293.04	113.57	35.81	7088.86	38.72	785.7	8743.7	76.49	2790.49	180.18	155.96	652.02	2334.97	65.55	531.48	5637.67	890.47	2818.71	306.53	949.77	151.23	3182.31	1022.28	2546.05	122.19	90.04	417.62	209.22	13.71	329.76	761.53	118.17	20.97	5042.66	1991.26	757.31	532.83	53.46	850.74	1933.83	94.38	6717
, , , , , , Cw16,	-, -, -, -, C*16:01, -	3494.75	1889.63	8765.75	6648.22	1173.79	8903.61	261.51	193.62	48.3	2569.37	74.54	683.84	7931.02	22.73	2262.45	116.8	195.55	647.84	1082.73	94.96	357.79	592.18	2895.47	1061.56	137.6	2354.84	168.04	5523.76	3038.36	10535.5	164.04	175.92	492.65	358.63	40.44	595.46	566.09	119.63	24.31	3303.88	4392.71	415.38	931.19	50.11	2114.26	503.16	33.29	1078.67
, , , , , , Cw17,	-, -, -, -, C*17:01, -	4571.33	5991.4	9878.79	4887.53	728.67	1759.76	305.34	189.24	61.25	4701.26	71.42	711.43	6625.95	34.36	2580.03	260.35	223.59	718.43	1271.84	102.8	303.02	629.06	2177.93	1106.78	219.97	1896.58	206.53	1965.4	527.38	825.36	201.7	173.2	534.63	310.5	35.64	580.66	722.08	218.17	29.92	4088.38	3394.56	460.74	1021.49	71.06	1175.65	153.66	31.44	303.36
, , , , , , Cw18,	-, -, -, -, C*18:02, -	122.75	933.4	906.22	785.82	799.24	592.59	276.96	294.1	55.42	5813.88	116.55	707.16	937.01	26.39	742.22	683.83	193.17	675.74	4379.04	85.28	378.1	10085.2	2842.58	5359.38	205.17	2193.05	194.58	2990.82	1243.93	2181.48	200.14	398.47	472.19	297.63	26.68	612.46	503.29	143.19	30.22	4346.46	3563.01	666.78	683.81	71.84	1018.99	196.24	22.47	377.16
, , B13, , Bw4, , ,	-, -, B*13:01, -, -, -	6007.25	21014	15936.3	582.47	631.26	324.49	212.86	68.59	26.98	22213.6	121.83	7620.74	7165.38	2198.79	8708	2486.62	679.08	2399.27	5406.32	3734.7	3717.04	6067.62	1271.55	3021.35	5784.68	2710.82	3126.9	3688	22101.7	13135.2	6220.94	5095.04	1883.96	1733.38	28.36	699.73	3515.03	25423.2	1992.91	20845.7	5205.21	8167.45	5943.34	5855.12	9321.35	129.32	25.37	165.52
, , B75, , Bw6, , ,	-, -, B*15:11, -, -, -	1747.24	985.32	2813.71	2431.21	1459.14	3184.85	142.73	58.77	30.68	22916.9	47	7103.29	2276.22	24.37	687	1119.22	154.07	640.75	4129.72	111.99	579.86	3596.89	1402.47	1475.71	5851.48	2586.88	3298.33	3330.05	988.22	2475.24	1153.38	72.87	477.25	245.85	31.56	332.57	5643.53	112.65	66.92	2089.21	2566.2	337.69	620.6	74.75	934.93	1293.3	34.44	2593.37
, , B61, , Bw6, , ,	-, -, B*40:06, -, -, -	60.46	764.08	477.27	2741.22	999.54	1185.99	142.82	129.66	34.39	3262.83	71.98	617.36	5486.32	4820.17	10397.5	4886.6	7124.04	3396.04	5034.04	3667.93	4596.02	3157.21	1929.27	1589.11	6451.97	3186.25	3084.44	4337.61	4365.55	5152.11	5177.61	227.01	1200.47	2087.63	30.07	678.95	8639.86	14502.9	1329.06	20914.3	6263.91	9121.89	5671.96	7712.2	9900.03	323.05	25.46	414.84
A33, , , , , , ,	A*33:03, -, -, -, -, -	7768.24	20750.9	16280.7	4713.22	16570.4	6662.56	7371.49	305.58	801.19	24830.7	53.8	11506.6	4837.66	19800.1	7854.35	3304.39	138.85	1085.42	784.86	51.08	142.53	15409.7	927.02	16407.7	3055.54	834.18	890.85	2639.01	249.34	495.15	118.22	66.53	205.7	1816.12	24.79	591.3	247.14	44.95	12.82	9425.85	1820.43	2075.62	2408.05	24040.3	8914.91	360.4	8255.95	9054.68
	NC	44.57	69.36	225.09	63.9	82.22	31.16	19.38	43.65	4.68	372.25	33.79	64.85	141.2	22.58	64.65	17.42	134.58	43.79	250.33	46.72	25.74	208.61	183.83	125.13	38.16	135.75	23.57	39.06	42.56	17.9	22.54	39.21	33.04	29.97	31.43	103.37	29.22	27.09	2.76	1027.92	539.5	374.57	83.66	21.85	91.43	55.68	23.72	73.92
	PC	3674.43	5775.25	9913	3960.78	6442.42	8126.38	7124.59	15838.3	11342.5	11965	11860.6	11439.5	3227.34	5929.39	6575.09	3613.43	16143.5	7440.22	8517.4	7500.18	8751.33	10800.2	12995.6	10065.5	2192.97	10642.6	8358.17	2771.64	6188.17	10214.7	3973.01	14860.9	8467.3	2926.69	7104.8	10050.8	7198.52	13629.7	9802.32	17617.6	8611.71	7099.76	3790.32	14080.6	6675.11	1929.03	8881	5699.62
[truncated: 6 more columns]

## Sheet: SA2
		#1			#2			#3			#4			#5			#6			#7			#8			#9			#10			#11			#12			#13			#14			#15			#16
		NET	C1Q	DIL	NET	C1Q	DIL	NET	C1Q	DIL	NET	C1Q	DIL	NET	C1Q	DIL	NET	C1Q	DIL	NET	C1Q	DIL	NET	C1Q	DIL	NET	C1Q	DIL	NET	C1Q	DIL	NET	C1Q	DIL	NET	C1Q	DIL	NET	C1Q	DIL	NET	C1Q	DIL	NET	C1Q	DIL	NET	C1Q	DIL
DR1, , , , , , ,	DRB1*01:01, -, -, -, -, -, -, -, -, -, -, -	8417.58	138.91	4459.63	90.97	116.52	31.24	16355.5	1995.19	5218.04	384.54	NO test	57.13	4315.08	17.89	1103.13	802.17	64.39	211.39	151.11	39.36	66.01	9522.28	5222.67	4872.84	71.35	NO test	64.53	67.53	658.28	20.76	78.28	47.32	133.13	5027.45	22.64	189.99	1244.04	961	191.8	1090.73	801.29	137.41	7348.66	372.42	654.63	53.22	73.29	19.94
DR1, , , , , , ,	DRB1*01:02, -, -, -, -, -, -, -, -, -, -, -	8655.42	161.02	4356.71	119.07	161.38	37.32	14996.7	1774.13	3219.1	458.15	NO test	105.81	3759.07	21.38	980.47	776.92	37.8	215.37	119.4	36.57	79.65	9509.13	4739.16	6259.18	91.31	NO test	61.48	93.08	910.61	27.3	106.16	73.38	157.9	4615.19	30.87	200.99	750.03	587.11	149.59	1152.63	602.91	206.02	7482.45	591.07	599.63	64.83	104	27.05
DR103, , , , , , ,	DRB1*01:03, -, -, -, -, -, -, -, -, -, -, -	8265.68	128.17	4621.1	347.96	91.54	62.46	17043	2157.46	6015.99	328.96	NO test	56.52	4208.04	21.27	1065.45	316.53	49.16	209.86	1827.17	356.82	86.82	5573.46	1040.3	932.32	51.17	NO test	51.61	50.65	614.86	24.91	61.84	60.28	139.33	1423.95	19.49	50.53	175.66	197.96	34.18	204.23	498.44	19.73	4824.44	462.32	504.51	54.1	71.82	22.78
DR17, , , , , , ,	DRB1*03:01, -, -, -, -, -, -, -, -, -, -, -	32.8	137.26	39.23	144.49	140.11	51.58	663.72	53.83	14.35	468.02	NO test	149.46	308.17	25.68	278.14	193.46	34.52	671.56	5046.15	10987.4	5920.71	587.22	151.89	359.4	57.3	NO test	58.74	120.72	956.38	36.27	109.56	85.62	193.84	152.93	33.54	25.3	1967.51	2055.85	248.25	13362.6	3169.41	1766.05	92.04	1003.53	28.35	2483.18	3290.87	6236.68
DR18, , , , , , ,	DRB1*03:02, -, -, -, -, -, -, -, -, -, -, -	68.23	184.4	58.73	205.57	195.07	68.96	1169.02	76.25	17.2	592.48	NO test	179.36	1757.37	33.05	898.22	601.51	52.86	1553.51	3937.76	10129.3	4338.12	1154.97	286.63	556.38	85.72	NO test	99	98.35	936.52	41.73	122.99	94.97	195.97	207.76	22.69	29.29	1469.97	1596.06	200.29	13065.8	2131.21	1679.47	116.24	878.41	30.86	3204.24	1531.78	5555.21
DR4, , , , , , ,	DRB1*04:01, -, -, -, -, -, -, -, -, -, -, -	11873.8	1400.62	12812.6	140.11	167.16	130.86	3481.09	143.2	15.09	487.8	NO test	208.56	133.98	23.9	175.94	1105.79	67.09	748.93	129.58	42.12	78.23	13174.9	12222.7	9263.84	156.29	NO test	71.44	109	943.78	46.73	189.43	108.77	193.89	2112.59	23.34	42.65	510.85	431.3	166.25	1066.33	637.99	42.12	2016.33	715.96	114.26	80.87	112.8	34.76
DR4, , , , , , ,	DRB1*04:02, -, -, -, -, -, -, -, -, -, -, -	11612.9	2332.32	13608.3	107.75	218.15	59.22	2531.82	86	14.87	490.19	NO test	218.43	127.84	22.86	197.33	446.49	51.56	309.27	208.09	58.05	89.02	14497	13327.9	7931.08	131.82	NO test	90.29	78.24	1331.32	45.11	111.83	94.61	195.26	476.46	32.79	60.98	590.92	467.21	157.52	613	1205.09	42.17	92.5	1152.04	31.19	229.8	179.04	37.54
DR4, , , , , , ,	DRB1*04:04, -, -, -, -, -, -, -, -, -, -, -	11222.6	1447.69	13628.6	176.39	121.24	52.79	3876.54	135.56	37.16	459.06	NO test	197.38	125.85	21.32	153.28	1243.68	75.9	588.32	170.46	51.39	229.47	12453.9	12843	10377.3	252.82	NO test	99.74	186.09	724.53	54.88	271.82	49.5	169.91	1887.68	38.27	37.03	550.37	427.47	140.56	1296.86	429.3	43.24	3038.27	520.79	133.21	70.05	94.98	30.82
DR4, , , , , , ,	DRB1*04:05, -, -, -, -, -, -, -, -, -, -, -	12262	1167.93	13078.2	85.81	295.68	68.2	2133.45	83.06	15.67	624.45	NO test	285.18	228.34	23.34	252.35	593.77	46.95	424.63	93.05	49.62	103.03	10631.2	12363.7	6959.94	103.66	NO test	96.74	50.95	1634.43	39.8	114.28	99.13	253.18	1886.83	29.08	48.68	423.88	404.84	139.06	2296.47	875.35	452.85	2052.07	1915.17	138.18	68.95	201.77	40.01
DR7, , , , , , ,	DRB1*07:01, -, -, -, -, -, -, -, -, -, -, -	11885.8	15890.6	18875	8379.11	12750.5	14160.8	5495.21	197.8	10.93	281.29	NO test	72.63	5622.13	15469.3	12435.8	70.43	52.57	152.89	85.5	33.47	72.11	7341.43	2986.93	1824.05	1163.52	NO test	197.58	3927.82	632.3	693.06	77.63	44.45	118.31	124.17	27.55	16.36	5039.53	5714.41	15167.4	2619.48	406.48	84.35	100.2	309.04	27.98	969.12	7434.84	9252.18
DR4, , , , , , ,	DRB1*04:03, -, -, -, -, -, -, -, -, -, -, -	11733.5	743.78	13961	206.17	163.32	64.74	3712.88	133.68	13.37	830.24	NO test	410.16	164.88	25.79	225.38	307.98	45.74	400.9	156.94	58.7	73.66	12514.2	14403.7	9456.42	145.69	NO test	92.69	138.33	1264.67	51.13	161.77	77.49	199.53	970.88	21.1	40.19	3052.22	3485.99	500.28	1105.8	472.24	46.6	1019.09	857.84	62.71	145.86	99.37	46.24
DR8, , , , , , ,	DRB1*08:01, -, -, -, -, -, -, -, -, -, -, -	240.78	196.88	103.77	103.45	182.53	81.93	528.97	69.15	14.38	654.5	NO test	214.54	157.53	21.03	294.98	179.52	45.6	429.52	2613.3	13396.3	14455.7	5949.07	3322.72	4610.93	80.99	NO test	98.21	344.42	1202.69	95.22	124.02	107.52	266.76	1314.92	28.86	76.04	180.84	192.58	74.25	10536.4	839.6	783.88	71.3	1324.86	43	3263.96	3594.52	7723.23
DR9, , , , , , ,	DRB1*09:01, -, -, -, -, -, -, -, -, -, -, -	10533.8	975.65	14837.3	8994.79	742.63	11948.7	17916.1	3070.96	5187.11	1066.55	NO test	467.19	9684.68	31.47	3141.92	223.51	60.6	260.02	192.44	73.76	85.18	13088.5	5441.09	3678.62	331.35	NO test	111.65	922.32	942.52	180.23	110.08	74.43	196.81	1309.32	24.72	57.68	12154.6	17590.4	9472.72	435.24	509.51	33.62	3416.78	1208.73	337.26	6244.08	622.79	5782.47
DR9, , , , , , ,	DRB1*09:02, -, -, -, -, -, -, -, -, -, -, -	12806.6	5748.83	12670.6	11228.1	3546.31	8922.54	17321.7	2225.28	6744.69	1129.16	NO test	557.96	10423	28.29	2603.65	147.42	169.55	218.44	121.34	43.95	90.34	11501.2	4358.8	4725.82	200.05	NO test	96.98	1300.32	932.57	129.7	93.04	58.32	168.39	2236.1	34.24	51.95	10196.9	10979.4	11317.8	285.3	614.67	27.04	4686.57	815.87	380.93	5917.08	1950.76	6633.96
DR10, , , , , , ,	DRB1*10:01, -, -, -, -, -, -, -, -, -, -, -	11171.1	5260.24	7319.68	106.35	118.84	48.85	5424.16	264.9	10.6	672.34	NO test	232.05	3353.23	19.41	1116.98	188.08	37.83	212.06	153.7	40.66	73.54	10314.3	5546.85	6441.71	60.47	NO test	53.08	60.62	811.67	30.43	198.89	85.42	217.86	964.29	36.57	30.27	9144.07	10945.4	5166.6	263.99	615.12	22.4	5779.51	353.35	425.26	3767.22	97.22	839.68
DR11, , , , , , ,	DRB1*11:01, -, -, -, -, -, -, -, -, -, -, -	72.42	203.29	55.03	592.12	212.31	101.08	171.77	38.24	10.6	1014.86	NO test	504.32	159.17	24.89	231.08	1148.58	62.37	333.5	4008.53	11360.5	6900.4	1246.2	769.15	613.51	99.67	NO test	96.86	858.85	1562.38	110.23	107.31	81.46	208.83	1530.29	18.83	45.9	95.69	148.53	37.4	10416.6	1106.12	831.78	82.73	1582.82	30.78	5744.56	919.53	5933.57
DR11, , , , , , ,	DRB1*11:04, -, -, -, -, -, -, -, -, -, -, -	170.92	171.88	49.74	787.82	244.95	103.2	162.05	39.83	19.06	1040.02	NO test	523.91	154.08	21.92	220.24	1235.56	65.63	325.7	4555.69	12050.1	5426.38	1449.82	775.39	661	102.04	NO test	87.56	943.35	1233.17	127.24	111.63	92.1	197.95	1502.72	34.44	48.07	94.91	117.14	44.8	11755.1	833.59	816.41	99.64	1082.7	26.98	4187.78	1841.77	6240.71
DR12, , , , , , ,	DRB1*12:01, -, -, -, -, -, -, -, -, -, -, -	1377.63	175.37	207.03	1448.28	163.27	223.91	152.65	36.79	8.54	342.24	NO test	79.2	6707.32	17.52	2292.94	843.65	32.48	258.01	5859.18	12011	7408.05	560.68	89.91	282.06	211.04	NO test	82.19	186.07	1241.11	38.82	69.89	68.76	215.49	1616.32	22	53.86	2627.17	3523.38	311.11	3915.86	481.26	202.27	70.45	611.96	22.92	3198.2	3415.06	7661.94
DR12, , , , , , ,	DRB1*12:02, -, -, -, -, -, -, -, -, -, -, -	345.44	167.62	128.12	709.7	187.82	183.57	196.84	41.73	14.54	349.52	NO test	57	4748.59	19.31	1382.56	996.78	61.81	289.68	5282.14	12772.7	7736.23	973.06	215.81	1047	166.26	NO test	64.1	252.06	1187.38	67.08	74.84	106.9	298.68	1950.76	36.63	47.27	1420.41	2277.25	139.55	5800.91	774.1	201.11	83.76	708.66	33.42	4546.96	2695.68	7302.25
DR13, , , , , , ,	DRB1*13:01, -, -, -, -, -, -, -, -, -, -, -	37.16	219.53	60.6	58.8	239.11	67.34	848.11	69.9	13.92	439.51	NO test	101.9	122.13	23.73	176.4	554.54	50.99	252.85	3955.27	10531	8100.81	201.16	137.58	358.3	90.92	NO test	88.89	122.58	1194.08	63.96	100.09	93.32	202.01	430.96	24.36	34.75	2215.03	2100.48	261.9	12124.9	676.25	1152.05	79.86	1058.81	29.56	4450.08	1958.51	6803.24
DR13, , , , , , ,	DRB1*13:03, -, -, -, -, -, -, -, -, -, -, -	182.53	82.55	44.39	49.96	92.52	28.88	185.61	25.49	9.21	502.76	NO test	56.04	92.64	25.45	138.26	1379.75	34.54	256.11	4471.52	14876.6	7796.14	9361.91	3858.73	4888.83	40.82	NO test	59.71	994.39	830.85	61.71	67.18	74.74	121.23	1198.45	19.78	22.41	72.53	76.91	24	12716.4	887.95	1508.88	57.81	305.66	21	2147.07	3709.02	8195.47
DR14, , , , , , ,	DRB1*14:01, -, -, -, -, -, -, -, -, -, -, -	496.77	133.99	84.65	77.86	135.25	54.53	324.09	50.28	9.07	4423.73	NO test	2354.32	309.48	25.59	201.66	158.99	52.28	292.44	4209.28	13483.5	8481.08	11569.9	6246.46	7226.44	48.9	NO test	63.55	351.82	909.69	61.06	124.83	102.11	198.88	1104.83	23.29	30.17	5667.76	7023.33	1107.92	15097	554.07	1169.95	1812.96	799.63	87.3	3737.1	2864.48	6601.74
DR14, , , , , , ,	DRB1*14:02, -, -, -, -, -, -, -, -, -, -, -	193.79	250.06	78.18	144.18	252.53	70.92	874.27	74.07	10.66	533.66	NO test	180.72	170.33	18.1	240.53	563.13	57.81	338.34	5213.2	9313.71	1875.5	4870.33	913.4	1464.2	110.75	NO test	108.99	153.57	1673.9	62.36	90.74	88.44	214.04	1701.93	30.89	56.64	1158.79	1392.41	153.49	11003.8	1262.77	1104.3	1958.27	1016.9	143.47	5289.01	632.68	5771.47
DR14, , , , , , ,	DRB1*14:54, -, -, -, -, -, -, -, -, -, -, -	394.67	244.16	103.62	110.4	266.14	92.08	405.33	72.56	9.64	3348.13	NO test	1666.19	220.56	19.54	225.42	147.33	63.43	281.64	5569.41	11418.9	3388.53	13610.6	5968.54	5892.56	74.5	NO test	84.6	308.56	1890.23	88.55	153.11	123.12	252.84	928.76	19.74	47.23	4433.54	6128.82	767.38	15340.6	1428.2	1165.37	1490.39	1005.95	91.68	4748.87	1821.15	6279.3
DR15, , , , , , ,	DRB1*15:01, -, -, -, -, -, -, -, -, -, -, -	547.38	99.77	107.98	304.11	135.79	84.58	15199	1429.96	7443.42	430.36	NO test	82.02	334.55	28.32	436.7	1997.02	67	521.87	3679.4	339.86	84.19	580.03	189.68	351.51	58.24	NO test	67.51	533.32	709.98	71.44	80.3	90.14	164.32	2638.46	18.31	75.11	81.95	87.93	37.66	7152.69	725.68	344.81	1850.09	619.04	151	871.36	88.56	67.05
DR15, , , , , , ,	DRB1*15:02, -, -, -, -, -, -, -, -, -, -, -	283.7	119.67	87.53	202.5	113.59	70.8	13416.5	1390.94	5719.32	518.19	NO test	140.88	322.12	22.83	418.27	1612.32	36.11	541.6	4290	395.24	107.42	623.36	173.3	344.4	124.73	NO test	131.64	461.08	760.87	74.02	92.8	74.37	180.82	3157.49	20.84	77.67	88.36	134.49	38.32	6992.66	695.02	287.31	1399.25	947.34	136.82	577.11	81.59	55.21
DR15, , , , , , ,	DRB1*15:03, -, -, -, -, -, -, -, -, -, -, -	363.28	211.89	69.25	349.27	226.88	74.85	14185.7	1363.86	7354.41	427.66	NO test	63.21	196.21	17.38	371.94	1730.34	37.18	502.93	4772.91	334.5	134.27	701.21	186.92	433.86	42.69	NO test	64.34	323.58	1644.98	52.31	54.33	69.44	139.4	1887.38	19.94	50.03	72.19	90.26	29.04	6500.94	823.65	311.04	1660.15	452.92	142.72	795.52	168.35	62.55
DR16, , , , , , ,	DRB1*16:01, -, -, -, -, -, -, -, -, -, -, -	340.89	100.78	93.35	434.27	106.14	122.68	14841.1	1353.92	6455.01	455.23	NO test	125.53	133.38	17.57	263.79	1682.19	73.72	456.53	3807.03	3539.15	1731.33	713.4	224.73	543.91	89.8	NO test	76.19	458.29	825.82	72.09	136.97	80.96	169.97	2227.85	26.59	60.74	91.42	148.86	38.94	6708.6	484.85	332.76	1346.83	429.13	120.25	1692.05	73.85	142.19
DR16, , , , , , ,	DRB1*16:02, -, -, -, -, -, -, -, -, -, -, -	353.39	163.22	89.48	330.52	177.2	100.11	14049.7	1267.9	6048.43	537.18	NO test	152.4	238.11	18.54	352.46	1635.02	52.77	529.92	3604.51	1328.83	128.35	862.59	205.22	527.37	129.63	NO test	110.7	354.82	1121.61	61.85	141.62	92.4	197.94	1396.31	28.54	41.59	110.36	132.68	43.53	6529.14	752.99	278.64	1328.24	857.38	128.11	814.37	134.91	81.28
, DR52, , , , , ,	-, -, DRB3*01:01, -, -, -, -, -, -, -, -, -	203.04	199.5	108.11	148.68	249.58	104.37	337.19	60.14	14.97	404.55	NO test	91	2928.79	25.37	478.71	135.29	71.55	225.73	5463.96	1575.7	101.01	221.36	243.78	279.8	169.85	NO test	89.81	536.87	1699.47	121.48	83.66	109.48	182.68	128.4	25.7	37.2	1215.73	1908.87	163.84	18587	967.36	1357.67	250.03	1435.81	32.16	3821.32	242.32	1913.93
, DR52, , , , , ,	-, -, DRB3*02:02, -, -, -, -, -, -, -, -, -	70.95	163.24	45.86	4170.48	233.82	806.13	245.21	57.76	25.03	6246.56	NO test	4300.22	342.65	25.02	328.06	349.28	124.53	272.08	4947.32	1126.54	163.32	401.84	118.74	328.7	119.9	NO test	87.38	121.89	1041.57	40.92	133.09	102.14	218.21	245.08	25.21	44.42	114.71	119.85	49.59	3876.9	988.67	167.28	127.37	1944.74	27.54	5080.78	176.56	2406.16
, DR52, , , , , ,	-, -, DRB3*03:01, -, -, -, -, -, -, -, -, -	445.8	226.91	83.66	330.46	249.54	83.98	1177.04	68	27.04	3045.72	NO test	1765.92	2009.69	28.58	497.43	126.63	78.53	257.14	4935.86	1053.96	138.38	304.3	154.58	401.59	180.8	NO test	112.41	105.74	2081.81	123.43	90.01	62.31	187.56	213.49	19.87	49.52	1742.61	3707.11	220.6	14856.6	1561.57	1060.26	562.5	877.2	54.75	1475.61	229.75	4158.93
, DR53, , , , , ,	-, -, DRB4*01:01, -, -, -, -, -, -, -, -, -	12113.6	14794.2	19627.5	105.82	161.41	53.87	6065.57	425.52	22.82	2009.06	NO test	1056.5	455.19	22.21	267.49	355.33	72.27	291.89	152.59	63.33	104.38	8085.37	12987.5	9007.02	156.64	NO test	110.84	138.09	1047.47	80.26	201.09	71.41	273.79	1382.04	25.25	38.8	4653.2	4506.27	14772	680.12	698.44	54.95	2900.72	770.4	231.92	255.34	165.82	32.51
, DR53, , , , , ,	-, -, DRB4*01:03, -, -, -, -, -, -, -, -, -	12206.6	16121	20243.2	83.82	90.22	58.1	8807.21	489.47	25.72	1977.82	NO test	1040.66	119.06	20.7	195.5	148.4	93.01	235.65	140.49	50.33	137.98	7773.31	13780.2	9089.14	80.55	NO test	71.14	77.05	599.83	54.45	94.33	90.92	202.98	1454.03	28.83	31.53	5946.33	4381.06	16144.8	434.76	577.05	31.33	3969.46	876.76	273.94	65.02	61.88	26.27
, DR51, , , , , ,	-, -, DRB5*01:01, -, -, -, -, -, -, -, -, -	7543.23	220.83	5716.62	108.29	183.09	60.41	16700.7	9989.44	11874.4	616.12	NO test	168.41	141.85	21.26	232.4	1591.01	62.54	484.61	3980.71	1943.26	132.66	789.15	336.89	373.31	100.7	NO test	87.92	153.16	1083.73	54.91	101.06	83.67	248.19	2023.66	19.63	67.35	110.77	121.07	50.72	786.22	1142.14	49.6	3281.74	1067.31	404.84	211.27	141.06	38.63
, DR51, , , , , ,	-, -, DRB5*02:02, -, -, -, -, -, -, -, -, -	9626.95	202.2	5648.06	82.08	144.23	30.69	17568.1	6411.6	12030	374.38	NO test	85.31	1694.45	19.39	570.28	1663.92	41.37	408.5	89.87	29.92	93.07	2507.81	414.7	664.17	67.49	NO test	63.52	68.44	875.45	21.75	60.68	73.99	136.93	2089.09	24.97	39.66	51.98	83.23	23.02	269.35	685.42	32.08	5174.44	501.13	477.58	56.41	90.75	24.38
, , , , DQ2, , ,	-, -, -, -, DQA1*02:01, -, DQB1*02:01, -, -, -, -, -	8026.75	559.54	10322.8	9149.26	4910.54	17329.7	849.33	49.23	19.46	335.4	NO test	72.62	8768.76	11652.4	10113.5	59.09	210.79	236.05	77.46	40.27	105.58	1425.66	983.65	502.32	34.54	NO test	65.95	106.78	1813.54	78.08	5551.44	215.99	1265.61	136.14	34.02	24.53	7053.36	9795.55	16643.9	17780.5	1612.16	1281.76	180.87	14072.1	43.29	2138.88	7202.07	6199.41
, , , , DQ2, , ,	-, -, -, -, DQA1*03:01, -, DQB1*02:01, -, -, -, -, -	8780.62	1127.63	5438.9	6233.35	6802.86	14804.9	2841.04	215.65	29.44	493.88	NO test	133.13	6480.65	18092.2	12281	68.52	55.27	273.49	114.72	65.38	121.6	9838.73	4600.67	2409.84	50.27	NO test	95.98	139.53	1387.45	66.64	6549.74	197.29	1645.45	164.2	30.38	42.14	3939.29	3044.2	16278.1	15759.5	2687.33	2100.02	116.07	8042.26	37.68	1319.63	7472.34	8263.53
, , , , DQ2, , ,	-, -, -, -, DQA1*04:01, -, DQB1*02:01, -, -, -, -, -	388.38	349.79	117.11	5245.26	13735.5	18837.2	1223.03	63.99	11.51	424.36	NO test	79.31	6325.32	14590.2	11370.2	51.37	46.33	301.08	4922.89	4322.11	1246.38	434.32	382.21	342.4	59.47	NO test	113.85	132.91	2527.19	79.51	6079.87	166.55	1617.47	100.4	25.13	33.08	3831.61	4231.93	15853.8	17083.1	2876.56	1956.82	78.29	5746.45	53.7	506.63	12207.6	9423.17
, , , , DQ2, , ,	-, -, -, -, DQA1*05:01, -, DQB1*02:01, -, -, -, -, -	41.48	32.52	47.68	4978.96	14201.8	16035	389.33	34.17	5.91	310.44	NO test	57	3360.89	22893.9	15306	44.66	40.04	112.03	3520.86	6563.21	9026.15	128.32	70.35	197.47	61.63	NO test	82.36	307.91	185.98	48.43	8794.67	39.26	2691.94	123.35	32.21	25.36	965.37	557.67	16658.7	12577.4	7914.91	4480.2	295.16	185.87	88.54	159.81	9543.62	11917.5
, , , , DQ2, , ,	-, -, -, -, DQA1*02:01, -, DQB1*02:02, -, -, -, -, -	8710.05	567.16	11157.3	8996.6	5693.66	17112.2	487.65	57.47	11.9	370.05	NO test	83.24	7959.11	13572.2	11010.7	67.4	133.89	245.74	97.04	48.24	91.61	2005.59	1093.4	606.89	43.64	NO test	71.17	147.88	1643.7	86.47	6190.54	135.19	1448.83	115.41	29.41	31.49	5580.56	8182.82	16546.8	18000.4	2085.79	1528.76	263.05	12101.8	48.84	2041.23	8128.48	7273.34
, , , , DQ4, , ,	-, -, -, -, DQA1*02:01, -, DQB1*04:01, -, -, -, -, -	10166.5	1826.18	12439.7	6118.06	504.68	5608.4	18988.9	8640.12	4179.63	1182.51	NO test	596.39	4769.26	24.19	1613.02	1373.8	101.58	513.58	6173.57	2785.25	3193.21	4149.51	2240.13	1483.59	157.37	NO test	200.83	189.32	2041.89	128.94	156.03	211.47	329.22	4517.24	2692.69	4850.7	9029.05	11256.1	4681.62	766.04	1158.85	54.04	4379.32	16471.9	4459.4	2052.58	6210.85	6857.72
, , , , DQ4, , ,	-, -, -, -, DQA1*03:03, -, DQB1*04:01, -, -, -, -, -	10342.1	10343.4	8872.28	7267.1	46.62	3859.92	10345.8	14053.1	17661.5	2696.36	NO test	1724.53	106.29	24.26	178.88	2805.76	32.51	447.01	3215.12	5970.76	18240.3	13354.3	6878.36	5072.48	51.12	NO test	93.46	423.57	443.44	72.9	74.3	42.72	139.87	2391.94	18040.1	8080.89	9488.25	8723.4	9101.92	576.28	285.3	29.56	2673.29	173.05	9888.22	551.96	8798	9690.19
, , , , DQ4, , ,	-, -, -, -, DQA1*02:01, -, DQB1*04:02, -, -, -, -, -	10575.9	2589.85	12768.2	6051.87	763.96	6722.97	15903.8	9087.09	5536.99	1412.18	NO test	772.49	5896.47	17.87	1621.81	1473.18	125.88	434.31	5230.33	3355.56	4371.97	4635.22	2189.53	1314.83	137.45	NO test	173.45	232.45	3100.54	111.38	136.66	161.52	255.06	3995.39	7534.92	5070.42	10444.3	13501	5540.04	696.65	1037	53.85	4045.6	12881.8	5564.04	2147.08	7099.95	7990.87
, , , , DQ4, , ,	-, -, -, -, DQA1*04:01, -, DQB1*04:02, -, -, -, -, -	8539.92	695.08	4496.32	7998.73	9114.84	13250.2	18559.3	8914.77	7671.72	1432.77	NO test	805.18	198.89	33.42	392.87	1367.48	60.42	583.44	4622.01	5126.08	14154.5	3352.5	1021.32	672.28	84.85	NO test	139.25	278.89	1300.91	105.81	109.1	146.89	322.52	4402.71	6485.42	5438.94	883.54	1254.54	139.08	6988.24	1136.86	224.91	4228.55	14690.7	5973.11	810	13797.6	10320.8
, , , , DQ5, , ,	-, -, -, -, DQA1*01:01, -, DQB1*05:01, -, -, -, -, -	86.32	42.46	67.06	5698.11	47.09	2245.53	8267.13	17513.7	22214	18189.3	NO test	16039.5	9912.25	23.94	2747.21	3811.26	51.69	790.8	2115.08	5806.69	11504.2	3103.08	15412.9	10773.6	43.49	NO test	86.7	42.17	248.01	38.38	2528.32	47.01	580.58	1950.56	20234.6	9425.98	7502.73	4719.44	6657.73	419.23	299.33	23.93	1212.45	139.48	10787.5	41.35	37.78	28.96
, , , , DQ5, , ,	-, -, -, -, DQA1*01:02, -, DQB1*05:02, -, -, -, -, -	103.21	313.93	117.12	1921.55	312.71	538.25	12577.1	14305.3	17335.8	13424.9	NO test	12508.8	5362.26	18.04	1397.69	2598.71	63.68	776.16	3230.36	1537.93	258.46	11626.3	15689.4	6701.52	66.97	NO test	133.85	45.87	1703.91	91.69	1081.21	121.39	478.3	3488.42	17175.5	6404.95	6973.37	9305.54	3965.59	572.42	1076.19	46.09	2644.72	7937.2	8859.1	148.71	245.36	57.34
, , , , DQ6, , ,	-, -, -, -, DQA1*01:03, -, DQB1*06:01, -, -, -, -, -	255.42	27.12	77.97	165.36	27.15	89.01	8974.17	17359	22834.3	426.47	NO test	72.24	89.45	19.12	181.06	3439.99	64.93	687.48	2097.34	1241.4	67.2	347.35	251.72	513.27	46.69	NO test	93.56	67.06	87.89	40.46	139.37	32.71	176.32	2367.75	19810.1	8918.6	61.92	97.09	29.19	508.53	246.59	27.58	1228.11	133.05	10386.1	848.08	23.35	575.99
, , , , DQ6, , ,	-, -, -, -, DQA1*01:02, -, DQB1*06:02, -, -, -, -, -	92.35	284.56	133.6	106.69	297.54	132.6	16298.5	14214.7	17284.7	567.66	NO test	145.97	280.05	20.37	459.74	2395.25	119.18	775.22	1137.49	194.34	81.37	1051.03	516.79	455.43	112.64	NO test	186.9	61.41	1454.36	107.97	135.43	90.86	370.93	3552.25	12803	6999.94	138.04	297.32	69.93	966.26	1361.97	52.56	3442.94	8608.23	10272	86.43	209.06	54.92
, , , , DQ6, , ,	-, -, -, -, DQA1*01:01, -, DQB1*06:02, -, -, -, -, -	120.58	293.94	88.95	100.52	331.26	78.56	12736.8	15229.6	19107.4	570.23	NO test	136.78	335.8	22.47	318.06	2717.38	67.56	667.46	1472.16	222.07	119.52	1387.64	482.96	477.75	148.93	NO test	187.64	76.97	1700.95	62.92	208.69	105.78	301.25	3477.3	15881.1	7513.34	126.78	194.92	49.36	803.52	762.43	56.57	3162.95	1652.04	9841.87	102.33	192.26	49.58
, , , , DQ6, , ,	-, -, -, -, DQA1*01:03, -, DQB1*06:03, -, -, -, -, -	155.41	23.35	71.31	119.88	28.58	73.99	5504.86	18302.1	22894.6	460.65	NO test	56.76	71.71	15.42	153.09	3934.51	31.22	728.32	1819.88	5086.75	4455.56	6195.28	980.85	727.25	41.81	NO test	91.88	66.32	97.8	43.84	78.22	23.02	132.58	1521.49	19130.5	11507.9	88.26	111.62	29.61	1014.53	240.41	36.5	1195.32	78.35	10670.6	389.66	25.91	217.49
, , , , DQ6, , ,	-, -, -, -, DQA1*01:02, -, DQB1*06:04, -, -, -, -, -	73.79	454.53	194.9	92.87	419.42	211.57	16226.9	14776.9	14101.8	524.08	NO test	128.69	258.73	32.26	321.41	2527.12	254.3	906.24	1059.9	153.46	236.76	237.38	439.09	357.98	95.25	NO test	148.71	63.81	2673.74	166.37	104.85	194.03	267.48	4057.72	14530.6	7312.76	146.78	499.68	61.37	1204.24	1721.09	52.34	2516.01	9083.18	9345.9	80.33	370.66	54.53
, , , , DQ6, , ,	-, -, -, -, DQA1*01:02, -, DQB1*06:09, -, -, -, -, -	60.04	41.21	56.56	68.07	28.12	57.09	7529.16	17590	22925.2	473.34	NO test	75.2	105.68	25.89	263.49	3980.94	60.2	821.25	1503.32	3165.53	1238.93	107.11	85.11	314.12	42.58	NO test	102.73	87.9	271.21	42.89	78.01	37.93	179.38	1423.19	20010.6	10917.5	294.73	483.92	50.77	1103.58	276.97	41.82	1669.39	123.03	10453.6	376.68	36.39	174.07
, , , , DQ7, , ,	-, -, -, -, DQA1*03:01, -, DQB1*03:01, -, -, -, -, -	11693.2	9206.07	17673.2	6792.29	2722.54	8814.44	4792.78	408.69	39.71	1025.78	NO test	609.25	11542.6	33.14	2743.2	700.39	109.15	403.38	146.18	72.32	155.85	10160.1	20925.2	9319.03	83.62	NO test	135.87	47.09	1829.4	100.78	97.06	177.88	255.61	2284.74	34.37	186.6	11061.1	18773.7	4726.96	1170.32	1350.5	53.25	1613.72	12813.1	204.24	168.31	258.71	52.26
, , , , DQ7, , ,	-, -, -, -, DQA1*02:01, -, DQB1*03:01, -, -, -, -, -	13598.4	10770.8	16999.9	8501.65	7198.36	11199.4	539.73	66.18	13.28	951.16	NO test	563.96	13402	235.28	3699.89	934.14	67.85	357.26	138.72	58.76	104.44	4591.76	16937.4	9188.75	130.71	NO test	153.48	92.5	1371.73	59.03	146.72	74.36	287.17	4325.61	38.05	204.17	12242.5	14130.6	6973.16	1245.06	781.92	71	1707.14	2855.01	305.11	5393.22	1142.97	4379.45
, , , , DQ7, , ,	-, -, -, -, DQA1*05:03, -, DQB1*03:01, -, -, -, -, -	10217.5	16734.7	13322	4894.53	14352.5	16090	128.66	33.99	9.07	1215.69	NO test	794.27	11419.4	5034.19	4311.51	1784.75	32.16	276.71	2293.58	6072.87	7562.65	1082.78	16148.5	11335.1	77.48	NO test	95.31	91.87	68.74	35.76	83.49	26.88	107.69	4687.73	909.64	457.67	86.12	95.67	36.81	11398.6	125.53	834.47	174.59	79.39	53.27	264.25	12527.7	10612.1
, , , , DQ7, , ,	-, -, -, -, DQA1*05:05, -, DQB1*03:01, -, -, -, -, -	11249.5	17550.1	13323.7	4873.48	14552.7	14704.3	185.58	31.09	7.68	1189.22	NO test	801.18	12586.1	4116.68	4197.34	1622.25	40.44	256.92	2767.89	6263.51	9090.07	667.24	15828.1	12546.8	65.86	NO test	85.18	109.66	80.01	39.54	65.73	20.24	88.79	5319.86	835.5	463.18	102.51	109.53	33.02	10218.9	174.06	804.64	608.31	57.54	215.04	270.7	13468.5	10678.9
, , , , DQ7, , ,	-, -, -, -, DQA1*06:01, -, DQB1*03:01, -, -, -, -, -	11131.7	17243.1	13023.5	3652.57	16314.7	15477.4	6646.71	237.93	8.39	1085.26	NO test	732.9	12415.7	2844.89	4235.44	1714.61	47.69	293.84	2833.58	6439.82	9100.41	893.4	16424.2	11995.8	46.51	NO test	94.36	75.09	83.95	31.77	41.12	31.14	100.29	4793.62	558.98	358.4	316.45	127.88	67.61	9057.26	232.58	450.41	803.11	96.7	73.35	230.08	13562.5	10330
, , , , DQ8, , ,	-, -, -, -, DQA1*02:01, -, DQB1*03:02, -, -, -, -, -	12906	8891.23	25000.8	7884.5	760.92	9486.72	20615.5	7870.06	5359.35	841.82	NO test	506.93	5509.38	27.33	1505.16	968.3	50.69	439.91	470.28	101.31	157.96	10962	18496.3	5968.85	84.2	NO test	148.8	64.68	2852.85	144.47	129.45	201.21	338	4251.84	154.02	655.88	10366.6	19102.5	5119.99	938.38	1033.04	54.18	1043.27	12311.7	117.07	4636.52	1761.98	3241.4
, , , , DQ8, , ,	-, -, -, -, DQA1*03:01, -, DQB1*03:02, -, -, -, -, -	12523.5	9776.07	23213.9	105.9	328.7	208.71	20504.5	7868.53	4807.87	810.82	NO test	501.52	177.13	34.19	291.99	983.32	74.38	415.12	438.37	97.13	135.92	12984.1	20989.2	7719.2	67.75	NO test	125.43	44.56	1715.48	165.16	97.39	193.08	290.62	3767.55	256.39	686.9	9807.52	20081.3	3378.31	1048.77	1200.02	60.1	1509.27	9861.63	153.29	3246.89	304.55	286.49
, , , , DQ8, , ,	-, -, -, -, DQA1*03:02, -, DQB1*03:02, -, -, -, -, -	10444	17468.3	14946.6	6616.1	35.93	3474.77	8179.1	12446.4	21104.6	1015.98	NO test	712.62	131.14	19.02	213.48	2333.42	40.14	379.21	763.67	68.82	35.92	2731.02	14537.9	9258.43	35.87	NO test	80.13	67.06	132.59	39.57	46.88	35.13	122.99	2409.18	14046	1669.61	9336.78	11769.6	8248.92	347.73	311.31	23.65	2078.7	90.69	1818.63	4673.5	35.49	498.44
, , , , DQ9, , ,	-, -, -, -, DQA1*02:01, -, DQB1*03:03, -, -, -, -, -	10343.4	16881.1	17878.9	9023.74	3186.15	7104.11	16524	8775.38	11102.5	860.2	NO test	495.94	6864.87	57.93	1623.79	1350.15	47.73	368.33	710.22	118.93	94.94	9514.38	14099.3	9301	142.08	NO test	174.71	86.48	294.53	52.66	166.21	97.48	239.34	4283.71	2078.16	832.24	12003	14805	6386.78	495.59	278.21	36.44	2278.34	2479.5	336.43	2134.98	5976.31	4752.3
, , , , DQ9, , ,	-, -, -, -, DQA1*03:01, -, DQB1*03:03, -, -, -, -, -	12461.2	9573.64	20717	107.3	260.03	130.97	18516.3	8345.34	6419.77	921.98	NO test	534.4	278.41	23.98	345.14	1108.76	60.99	431.38	583.6	106.4	161.48	13607.9	19745.5	8231.17	128.77	NO test	170.88	48.58	1524.02	103.98	138.65	192.23	318.37	3970.69	516.91	785.94	10770.1	20442.8	4564.51	848.93	1178.39	49	2036.41	6299.18	197.7	3493.17	294.65	336.52
, , , , DQ9, , ,	-, -, -, -, DQA1*03:02, -, DQB1*03:03, -, -, -, -, -	11008.5	17257.9	14531.8	6044.17	32.71	3892.67	7672.36	13075.2	20645.8	977.98	NO test	709.54	143.33	28.9	318.69	2393.99	38.45	314.59	706.35	54.9	29.22	3661.61	14422.9	10704.4	42.15	NO test	91.76	71.03	118.94	25.92	35.05	27.78	97.24	2632.74	15351.6	1653.65	9436.69	11692.1	8358.11	231.89	191.55	15.88	2891.37	65.29	1640.76	4784.86	41.16	874.22
, , , , , , , DP1	-, -, -, -, -, -, -, -, DPA1*01:03, -, DPB1*01:01, -	153.66	183.41	77.76	201.34	184.55	68.75	270.09	59.18	11.42	1043	NO test	486.23	265.69	21.81	335.18	85.29	71.33	297.51	218.33	71.32	92.69	10207.1	4516.47	3680.26	272.4	NO test	149.6	1336.93	1648.2	270.44	174.21	115.06	295.45	278.47	26.66	34.09	1594.42	2352	207.57	8174.01	863.2	300.59	2570.74	1645.05	7419.45	4827.6	249.44	1570.58
, , , , , , , DP1	-, -, -, -, -, -, -, -, DPA1*02:01, -, DPB1*01:01, -	4586.16	145.54	1122.13	125.11	151.5	95.99	285.83	65.83	12.29	1358.76	NO test	802.69	254.93	31.28	347.83	214.62	84.37	290.1	161.35	71.42	65.86	329.69	189.41	251.61	330.61	NO test	173.08	1736.62	950.95	475.94	138.87	70.58	280.28	195.85	20.53	40.09	4288.62	6345.71	709.2	14174.8	1085.23	1089.79	2402.26	645.77	6949.12	4422.57	281.81	1551.9
, , , , , , , DP2	-, -, -, -, -, -, -, -, DPA1*01:03, -, DPB1*02:01, -	75.02	220.71	66.23	1023.37	185.46	198.68	0	55.71	17.36	835.2	NO test	318.43	338.86	19.68	355.33	238.02	30.55	339.18	933.1	197.6	100.29	12815.7	7815.67	4762.37	99.69	NO test	164.47	65.1	1388.51	57.46	92.21	91.94	270.12	211.9	26.65	46.4	0	218.11	60.77	460.62	905.9	42.64	120.13	962.34	43.6	108.78	177.25	41.59
, , , , , , , DP5	-, -, -, -, -, -, -, -, DPA1*02:02, -, DPB1*05:01, -			1112.92			55.84	202.67	57.18	14.75	1275.67	NO test	790.47	165.83	27.44	234.43	272.1	39.46	265.87	189.42	75.65	108.38	427.85	151.75	525.77	208.8	NO test	127.72			460.31	186.41	114	267.33	237.9	23.17	36.52	4119.23	4747.78	663.62	9964.24		706.66		856.52	5943.07			718.6
, , , , , , , DP3	-, -, -, -, -, -, -, -, DPA1*01:03, -, DPB1*03:01, -	49.91	156.84	39.13	1248.77	159.32	145.55	267.26	65	8.1	1099.86	NO test	502.55	148.41	21.61	228.47	1224.22	61.23	428.35	1164.33	139.51	101.91	10580.3	4215.34	4030.53	158.09	NO test	108.03	1457.96	987.6	221.11	89.37	117.32	263.47	202.04	22.32	30.73	4392.03	5169.67	664.7	7938.53	772.53	295.19	1555.69	533.4	8837.6	2804.39	136.71	537.12
, , , , , , , DP3	-, -, -, -, -, -, -, -, DPA1*01:05, -, DPB1*03:01, -	101.29	224.73	57.51	1066.41	260	156.98	257.71	56.28	9.47	924.01	NO test	443.13	156.9	16.14	272.95	882.55	49.66	425.31	658.56	95.52	70.91	9550.45	4229.58	3928.97	195.73	NO test	164.89	1398.25	1587.82	289.52	81.76	92.41	241	198.89	28.65	38.56	3702.75	4734.57	538.83	8939	982.6	292.53	1620.07	573.89	8172.36	2213.88	182.64	338.78
, , , , , , , DP3	-, -, -, -, -, -, -, -, DPA1*02:01, -, DPB1*03:01, -	5895.58	153.95	2000.62	1027.39	147.43	159.89	353.59	71.54	11.69	1303.97	NO test	831.08	136.49	18.25	200.78	1142.21	71.14	364.16	1004.57	122.63	110.6	223.88	88.87	403.08	173.13	NO test	116.16	1500.1	1443.12	250.74	99.46	79.21	175.61	155.08	23.53	23.61	5654.67	6960.93	996.27	12321.5	858.77	1047.23	1772.73	579.7	7912	1932.32	143.26	323.14
, , , , , , , DP4	-, -, -, -, -, -, -, -, DPA1*01:03, -, DPB1*04:01, -	85.14	95.67	33.55	71.42	135.1	33.43	114.36	32.45	8.26	360.23	NO test	58.91	116.96	22.72	176.46	68.76	107.03	221.74	351.31	78.58	182.53	12665.9	7541.15	4868.28	75.1	NO test	83.54	73.79	779.89	29.82	89.5	102.62	173.02	137.82	29.5	18.22	74.44	85.03	26.24	280.93	579.22	28.43	73.77	307.69	21.96	2993.1	715.37	1494.1
, , , , , , , DP4	-, -, -, -, -, -, -, -, DPA1*01:03, -, DPB1*04:02, -	87.75	149.12	37.21	1243.59	169.02	165.47	168.21	44.08	9.67	808.89	NO test	301.85	322.3	22.51	227.73	315.24	84.69	262.94	1146.93	209.65	203.78	11284.8	7132.14	4302.49	61.41	NO test	88.46	101.33	1120.79	32.85	141.07	123.22	236.55	177.92	21.22	23.14	94.7	137.15	41.06	832.42	590.41	41.49	100.24	586.39	23.32	73.41	96.27	27.79
, , , , , , , DP5	-, -, -, -, -, -, -, -, DPA1*02:01, -, DPB1*05:01, -	4234.65	158.82	1222.93	85.89	162.24	55.69	256.78	59.11	10.66	1296.61	NO test	885.44	95.69	23.1	218.73	80.23	52.63	276.36	138.35	54.71	93.13	189.02	144.08	327.63	140.64	NO test	107.93	1417.94	1206.77	305.51	67.44	118.5	199.55	199.71	27.19	29.02	5788.86	6552.5	895.9	13279	872.3	1237.18	2990.73	815.4	8129.78	4494.33	120.14	1022.25
, , , , , , , DP6	-, -, -, -, -, -, -, -, DPA1*02:01, -, DPB1*06:01, -	5814.34	251.62	2415.22	1008.66	342.95	166.04	240.87	54.01	21	1423.62	NO test	919.76	229.01	23.95	270.87	1203.06	41.58	458.86	1123.78	130.61	113.52	209.76	139.89	335.82	153.71	NO test	111.47	1213.4	1737.51	265.71	90.43	137.93	230.24	239.78	34.05	27.86	7194.73	7902.45	1337.33	12919.3	1283.44	939.6	1459.57	931.37	8042	384.2	191.25	57.28
, , , , , , , DP6	-, -, -, -, -, -, -, -, DPA1*01:03, -, DPB1*06:01, -			103.07			168.28	253.07	64.22	23.27	1024.84	NO test	536.17	211.2	25.56	318.39	867.09	89.78	495.66	600.11	135.92	136.98	7559.05	4529.63	3350.65	126.18	NO test	143.47			248.63	81.03	193.39	278.71	163.87	32.88	45.46	2983.51	4145.66	560.95	5782.79		162.85		3984.51	7265.76			77.51
, , , , , , , DP9	-, -, -, -, -, -, -, -, DPA1*02:01, -, DPB1*09:01, -	7250.64	120.68	2712.14	1557.2	128.98	174.45	341.62	63.18	8.93	1297.98	NO test	888.79	96.56	29.36	220.49	1142.2	34.18	393.71	1331.9	130.05	66.23	121.76	87.25	273.55	148.04	NO test	104.35	1780.88	724.03	283.62	56.73	84.5	182.86	182.11	29.22	23.19	7652.46	9062.94	1424.24	13346.1	760.9	952.34	2246.43	414.47	8687.68	51.3	101.05	30.4
				2653.39			218.1			30.16	1308.14	NO test	828.59	195.88	22.36	329.31				324.65	91.95	155.66	282.6	177.23	605.92	157.26	NO test	169.86	1322.83	1041.71	331.02		155.43		247.2	26.38	59.23		5934.28		13422.8		1194.43	3154.72	1007.22	6790.55			46.2
, , , , , , , DP11	-, -, -, -, -, -, -, -, DPA1*01:03, -, DPB1*11:01, -	67.16	159.83	47.16	6821.96	184.73	3729.99	351.08	66.29	8.33	1075.65	NO test	633.92	112.93	20.94	268.37	217.8	64.03	375.31	161.58	62.45	124.45	7315.97	3743.1	3104.3	227.4	NO test	193.08			305.18	95.33	108.9	278.22	193.59	22.69	57.55	1861.92	2089.82		7440.54	800.08	260.11	2939.39	2272.3	6937.04	4946.65	200.41	1105.78
, , , , , , , DP28	-, -, -, -, -, -, -, -, DPA1*01:03, -, DPB1*28:01, -			41.11			178.84	187.38	52.99	10.24	1093.67	NO test	559.4	120.93	18.49	229.85	262.13	54.94	329.58	956.88	177.27	103.07	11975.7	6598.72	5179.1	210.34	NO test	145.4	1654.62	1071.05	32.53	86.22	112.2	238.55	227.75	30.25	30.4	178.38	169.39	267.75	460.06		40.05		442.99	27.18			107.21
, , , , , , , DP13	-, -, -, -, -, -, -, -, DPA1*02:01, -, DPB1*13:01, -	2468.04	193.46	1180.03	103.01	178.64	156.98	236.12	66.74	8.84	1041.32	NO test	476.89	180.64	19.41	277.65	109.85	57.88	335.53	182.55	85.61	80.3	274.19	325.02	405.4	75.11	NO test	149.42			374.51	98.95	200.9	270.47	148.06	23.6	36.03	2897.53	4482.96	69.83	13864.1	714.8	734.85	6383.62	870.73	5520.85	3791.62	144.05	1167.64
, , , , , , , DP13	-, -, -, -, -, -, -, -, DPA1*02:02, -, DPB1*13:01, -			1890.51			120.87	246.05	57.44	10.04	1145.75	NO test	740.22	154.45	24.02	290.66	138.95	54.81	294.17	142.1	66.25	73.1	438.2	155.08	455.52	204.97	NO test	190.26	892.6	1210.38	293.58	100.94	143.16	244.35	165.12	25.36	51.83	3132.2	4504.36	488.53	12407.3		1135.34		727.2	7053.74			1553.15
, , , , , , , DP13	-, -, -, -, -, -, -, -, DPA1*03:01, -, DPB1*13:01, -			106.27			129.19	216.29	63.97	12.65	1306.97	NO test	834.16	129.45	19.12	248.56	110.32	54.44	337.68	166.2	80.77	124.66	6658.86	4698.17	2997.17	210.75	NO test	151.81			311.21	76.71	154.48	265.51	190.46	27.63	37.97	1116.73	1885.34	504.46	8165.44		208.82		1418.05	5535.53			937.22
, , , , , , , DP14	-, -, -, -, -, -, -, -, DPA1*02:01, -, DPB1*14:01, -	6139.1	115.57	2470.32	1300.72	107.84	204.13	268.5	64.09	12.5	838.98	NO test	410.76	124.71	18.88	281.02	1005.33	42.09	373.38	1226.86	154.21	61.43	126.34	112.86	274.32	168.65	NO test	174.21			310.82	109.97	100.21	225.07	144.71	17.9	52.28	6399.48	8966.6	211.75	13824.3	638.5	1086	1860.63	521.23	8773.3	1558.18	88.39	213.7
, , , , , , , DP15	-, -, -, -, -, -, -, -, DPA1*02:01, -, DPB1*15:01, -	2158.75	244.65	582.42	5220.41	399.93	3055.02	326.7	66.39	11.39	1377.49	NO test	886.56	163.56	18.5	255.34	78.37	92.84	381.14	216.39	98.22	136.84	3552.76	1551.53	938.74	226.98	NO test	155.85	1641.31	800.95	197.1	84.95	177.9	311.64	213.96	30.55	41.53	193.62	261.26	1141.55	6279.17	1247.07	254.49	6998.82	1996.25	2090.23	4062.24	253.28	918.27
, , , , , , , DP17	-, -, -, -, -, -, -, -, DPA1*02:01, -, DPB1*17:01, -	6083.39	209.31	2198.19	1110.75	218.13	177.58	363.64	86.66	11.36	1092.82	NO test	471	174.72	17.41	340.03	854.3	46.47	522.29	738.77	185.39	74.3	553.65	256.18	353.62	109.09	NO test	190.09	679.31	2092.26	292.22	97.49	121.74	347.31	225.02	23.45	55.87	6070.04	9283.79	89.23	12616.5	878.86	941.85	1842.26	1741.41	7785.2	60.02	134.73	41.1
, , , , , , , DP18	-, -, -, -, -, -, -, -, DPA1*02:01, -, DPB1*18:01, -	7479.6	79.78	2063.82	1543.09	91.67	149.58	149.24	43.58	13.1	1323.9	NO test	861.66	197.46	19.88	368.32	319.6	42.6	377.27	1512.63	130.76	61.31	5808.89	1762.48	1267.4	145.01	NO test	219.3	1269.12	1090.32	76.77	66.32	76.82	245.88	269.25	30.26	61.25	182.7	126.86	1200.64	10268.6	587.79	861.37	7273.31	487.21	3542.5	98.34	69.86	28.4
, , , , , , , DP18	-, -, -, -, -, -, -, -, DPA1*01:05, -, DPB1*18:01, -	89.48	186.99	54.58	838.87	185.48	136.81	204.83	53.73	14.28	1643.96	NO test	816.12	357.67	24.98	306.17	223.75	51.48	283.66	950.56	122.51	103.51	9469.4	5132.04	3769.38	58.85	NO test	186.01	411.35	568.72	46.8	106.22	179.83	231.54	178.34	33.4	23.13	177.12	154.17	50.57	551.62	829.83	39.62	7930.28	449.3	2116.37	88.76	127.12	38.25
, , , , , , , DP18	-, -, -, -, -, -, -, -, DPA1*01:04, -, DPB1*18:01, -	114.25	143.85	88.84	756.99	167.67	143.61	120.37	41.21	8.54	979.75	NO test	381.35	349.38	20.35	288.77	199.26	52.64	245.11	906.18	149.33	85.89	8275.45	5091.47	4485.88	129.92	NO test	215.51	104.02	1350.68	60.63	83.18	175.92	203.76	159.92	24.17	28.32	202.71	190.61	71.42	410.71	1039.86	28.44	7122.61	606.08	1808.44	193.57	123.85	31.88
, , , , , , , DP19	-, -, -, -, -, -, -, -, DPA1*01:03, -, DPB1*19:01, -	105.4	257.91	78.8	164.1	254.2	86.27	331.46	65.47	31.86	922.09	NO test	361.01	243.48	19.4	212.73	138.46	49.45	473.72	229.15	100.82	165.18	8464.54	4470.88	3831.84	74.21	NO test	126.25	63.21	1252.99	297.86	153.28	204.43	354.28	162.14	30.9	25.7	1300.63	2171.78	84.8	9826.79	855.71	328.04	4397.67	990.69	6965.85	3995.92	174.44	1185.7
, , , , , , , DP20	-, -, -, -, -, -, -, -, DPA1*03:01, -, DPB1*20:01, -			102.19			204.87	354.57	77.68	5.97	1083.88	NO test	504.35	151.17	22.67	409.17	1179.01	44.04	571.67	1455.51	206.61	145.29	8069.17	4114.42	4351.48	204.51	NO test	227.07	1246.46	1650.36	275.19	110.38	230.9	297.82	262.21	28.27	48.49	4559.4	5380.72	198.32	8562.54		266.88		898.64	8313.15			465.78
, , , , , , , DP23	-, -, -, -, -, -, -, -, DPA1*01:03, -, DPB1*23:01, -			91.57			104.55	248.42	65.6	17.08	1252.94	NO test	660.13	219.75	18.3	346.98	128.38	79.04	360.44	397.67	131.84	285.69	10928.5	7882.8	5138.23	170.89	NO test	192.75			89.83	113.14	197.16	290.17	188.07	28.62	43.59	178.59	325	736.61	556.24		47.64		722.8	39.05			1353.68
, , , , , , , DP28	-, -, -, -, -, -, -, -, DPA1*01:05, -, DPB1*28:01, -	132.98	200.74	84.1	1130.83	330.76	136.77	131.38	34.32	20.99	765.02	NO test	289.35	137.89	24.03	327.46	227.93	44.72	329.92	957.22	162.39	137.26	10667.5	6243.12	3988.96	97.49	NO test	204.6			36.04	83.18	135.99	237.35	205.57	31.55	51.73	134.33	183.1	73.99	994.62	962.38	50.32	7697.36	516.11	30.81	693.39	167.4	124.42
, , , , , , , DP28	-, -, -, -, -, -, -, -, DPA1*04:01, -, DPB1*28:01, -			78.91			183	170.29	45.71	9.97	930.44	NO test	316.14	149	16.71	256.42	193.68	87.07	311.2	747.26	121.37	212.55	8494.98	3345.23	3965.71	62.59	NO test	153.04	88.1	1666.88	72.46	90.29	135.55	217.49	135.35	20.98	25.81	172.8	290.15	46.94	2511.44		81.59		484.89	143.86			73.05
, , , , , , , DP11	-, -, -, -, -, -, -, -, DPA1*02:02, -, DPB1*11:01, -			1019.69			4521.58			10.54	1096.03	NO test	514.58	140.3	21.8	224.06						143.75	1518.17	358.76	736.81	62.77	NO test	162.29			407.98		141.42		141	22.84	36.05		6298.03	75.45	12352.7		967.23			7238.32			1346.11
NC	NC	20.48	31.01	11.12	45.07	47.52	16.53	91.93	10.33	35.46	97.88	NO test	30.12	139.37	32.43	57.72	16.39	187.77	65.98	58.86	23.9	22.96	41.82	24.35	39.81	13.08	NO test	21.45	29.8	184.03	11.15	33.11	41.29	59.34	82.11	23.41	15.39	25.91	32.86	17.32	158.28	247.44	14.72	30.84	304.66	17.95	39.03	27.09	18.01
PC	PC	8697.53	4567.76	10554.8	3642.05	4554.43	9075.3	11635.5	10725.4	6031.61	10733	NO test	10712.2	4076.67	6768.38	7080.46	4189.81	17454.6	8305.05	6489.25	8596.38	6078.16	3315.85	9661.24	8143.3	1252.2	NO test	4625.02	1536.18	11077.5	9653.22	4366.62	10134.6	9497.68	5561.42	5711.38	11104.7	6053.09	3760.94	11141.9	9587.24	5618.9	3124.84	3402.44	26373.2	2701.67	1410.62	3464.77	2610.79
[truncated: 6 more columns]
